# Supplementary material for: 2-[3-Cyano-4-(2-methyl­prop­oxy)phen­yl]-4-methyl­thia­zole-5-carboxylic acid pyridine solvate
Source: Acta Crystallogr Sect E Struct Rep Online. 2009 Oct 3;65(Pt 11):o2603. doi: 10.1107/S1600536809039002 (PMC2971045; doi:10.1107/S1600536809039002)
Supplement: Supplementary file 1 [file e-65-o2603-sup1.cif]

##############################################################################
###                                                                        ###
###        Electronic paper (Acta Crystallographica Section E)             ###
###                                                                        ###
##############################################################################
#                                                                            #
# This CIF contains the data in a paper accepted for publication in Acta     #
# Crystallographica Section E. It conforms to the requirements of Notes      #
# for Authors for Section E, and has been peer reviewed under the auspices   #
# of the IUCr Commission on Journals.                                        #
#                                                                            #
# Full details of the Crystallographic Information File format               #
# are given in the paper "The Crystallographic Information File (CIF):       #
# a New Standard Archive File for Crystallography" by S. R. Hall, F. H.      #
# Allen and I. D. Brown [Acta Cryst. (1991), A47, 655-685].                  #
#                                                                            #
# The current version of the core CIF dictionary is obtainable from          #
# ftp://ftp.iucr.org/pub/cif_core.dic. The current version number is 2.4.    #
#                                                                            #
# Software is freely available for graphical display of the structure(s) in  #
# this CIF.  For information consult the CIF home page http://www.iucr.org/  #
# cif/home.html                                                              #
#                                                                            #
# This file may be used for bona fide research purposes within the           #
# scientific community so long as proper attribution is given to the journal # 
# article from which it was obtained.                                        #
#                                                                            #
##############################################################################
                                             
data_I
_audit_creation_method     SHELXL-97
_chemical_name_systematic
;
2-[3-Cyano-4-(2-methylpropoxy)phenyl]-4-methylthiazole-5-carboxylic acid
pyridine solvate
;
_chemical_name_common     ?
_chemical_formula_moiety     'C16 H16 N2 O3 S, C5 H5 N'
_chemical_formula_sum     'C21 H21 N3 O3 S'
_chemical_formula_iupac     'C16 H16 N2 O3 S, C5 H5 N'
_chemical_formula_weight     395.47
_chemical_melting_point     ?
_symmetry_cell_setting     Triclinic
_symmetry_space_group_name_H-M     'P -1'
_symmetry_space_group_name_Hall     '-P 1'
loop_
    _symmetry_equiv_pos_as_xyz
    'x, y, z'
    '-x, -y, -z'
_cell_length_a     8.6040(17)
_cell_length_b     10.339(2)
_cell_length_c     12.611(3)
_cell_angle_alpha     82.51(3)
_cell_angle_beta     80.69(3)
_cell_angle_gamma     69.61(3)
_cell_volume     1034.4(4)
_cell_formula_units_Z     2
_cell_measurement_reflns_used     25
_cell_measurement_theta_min     10
_cell_measurement_theta_max     13
_cell_measurement_temperature     296.1
_exptl_crystal_description     Block
_exptl_crystal_colour     brown
_exptl_crystal_size_max     0.30
_exptl_crystal_size_mid     0.20
_exptl_crystal_size_min     0.20
_exptl_crystal_density_diffrn     1.270
_exptl_crystal_density_meas     ?
_exptl_crystal_density_method     'not measured'
_exptl_crystal_F_000     416
_exptl_absorpt_coefficient_mu     0.182
_exptl_absorpt_correction_type     psi-scan
_exptl_absorpt_process_details     '(North <i>et al.</i>,  1968)'
_exptl_absorpt_correction_T_min     0.9473
_exptl_absorpt_correction_T_max     0.9644
_exptl_special_details
;
;
_diffrn_ambient_temperature     296.1
_diffrn_radiation_type     MoK\a
_diffrn_radiation_wavelength     0.71073
_diffrn_radiation_source     'fine-focus sealed tube'
_diffrn_radiation_monochromator     graphite
_diffrn_measurement_device_type     'Enraf--Nonius CAD-4'
_diffrn_measurement_method     \w/2\q
_diffrn_detector_area_resol_mean     ?
_diffrn_reflns_number     4017
_diffrn_reflns_av_R_equivalents     0.0316
_diffrn_reflns_av_sigmaI/netI     0.0296
_diffrn_reflns_theta_min     1.64
_diffrn_reflns_theta_max     25.28
_diffrn_reflns_theta_full     25.28
_diffrn_measured_fraction_theta_max     0.999
_diffrn_measured_fraction_theta_full     0.999
_diffrn_reflns_limit_h_min     0
_diffrn_reflns_limit_h_max     10
_diffrn_reflns_limit_k_min     -11
_diffrn_reflns_limit_k_max     12
_diffrn_reflns_limit_l_min     -14
_diffrn_reflns_limit_l_max     15
_diffrn_standards_number     3
_diffrn_standards_interval_count     200
_diffrn_standards_interval_time     120
_diffrn_standards_decay_%     1
_refine_special_details
;
Refinement of <i>F</i>^2^ against ALL reflections. The weighted <i>R</i>-factor
<i>wR</i> and goodness of fit <i>S</i> are based on <i>F</i>^2^, conventional
<i>R</i>-factors <i>R</i> are based on <i>F</i>, with <i>F</i> set to zero for
negative <i>F</i>^2^. The threshold expression of <i>F</i>^2^ >
\s(<i>F</i>^2^) is used only for calculating <i>R</i>-factors(gt) <i>etc</i>.
and is not relevant to the choice of reflections for refinement.
<i>R</i>-factors based on <i>F</i>^2^ are statistically about twice as large
as those based on <i>F</i>, and <i>R</i>- factors based on ALL data will be
even larger.
;
_reflns_number_total     3747
_reflns_number_gt     2815
_reflns_threshold_expression     I>2\s(I)
_refine_ls_structure_factor_coef     Fsqd
_refine_ls_matrix_type     full
_refine_ls_R_factor_all     0.0682
_refine_ls_R_factor_gt     0.0493
_refine_ls_wR_factor_gt     0.1401
_refine_ls_wR_factor_ref     0.1560
_refine_ls_goodness_of_fit_ref     0.994
_refine_ls_restrained_S_all     0.994
_refine_ls_number_reflns     3747
_refine_ls_number_parameters     255
_refine_ls_number_restraints     0
_refine_ls_hydrogen_treatment     constr
_refine_ls_weighting_scheme     calc
_refine_ls_weighting_details
              'calc w=1/[\s^2^(Fo^2^)+(0.1P)^2^+0.12P] where P=(Fo^2^+2Fc^2^)/3'
_atom_sites_solution_hydrogens     geom
_atom_sites_solution_primary     direct
_atom_sites_solution_secondary     difmap
_refine_ls_shift/su_max     0.001
_refine_ls_shift/su_mean     0.000
_refine_diff_density_max     0.331
_refine_diff_density_min     -0.187
_refine_ls_extinction_method     'SHELXL97 (Sheldrick, 2008)'
_refine_ls_extinction_coef     0.030(5)
_refine_ls_extinction_expression
                                  'Fc^*^=kFc[1+0.001xFc^2^\l^3^/sin(2\q)]^-1/4^'
loop_
    _atom_type_symbol
    _atom_type_description
    _atom_type_scat_dispersion_real
    _atom_type_scat_dispersion_imag
    _atom_type_scat_source
    'C' 'C' 0.0033 0.0016
                         'International Tables Vol C Tables 4.2.6.8 and 6.1.1.4'
    'H' 'H' 0.0000 0.0000
                         'International Tables Vol C Tables 4.2.6.8 and 6.1.1.4'
    'N' 'N' 0.0061 0.0033
                         'International Tables Vol C Tables 4.2.6.8 and 6.1.1.4'
    'O' 'O' 0.0106 0.0060
                         'International Tables Vol C Tables 4.2.6.8 and 6.1.1.4'
    'S' 'S' 0.1246 0.1234
                         'International Tables Vol C Tables 4.2.6.8 and 6.1.1.4'
_computing_data_collection     'CAD-4 EXPRESS (Enraf--Nonius, 1994)'
_computing_cell_refinement     'CAD-4 EXPRESS (Enraf--Nonius, 1994)'
_computing_data_reduction     'XCAD4 (Harms & Wocadlo,1995)'
_computing_structure_solution     'SHELXS97 (Sheldrick, 2008)'
_computing_structure_refinement     'SHELXL97 (Sheldrick, 2008)'
_computing_molecular_graphics     'SHELXTL (Sheldrick, 2008)'
_computing_publication_material     'SHELXL97 (Sheldrick, 2008)'
loop_
    _atom_site_type_symbol
    _atom_site_label
    _atom_site_fract_x
    _atom_site_fract_y
    _atom_site_fract_z
    _atom_site_U_iso_or_equiv
    _atom_site_adp_type
    _atom_site_calc_flag
    _atom_site_refinement_flags
    _atom_site_occupancy
    _atom_site_disorder_assembly
    _atom_site_disorder_group
    S S 0.83182(8) 0.26459(7) 0.30078(4) 0.0564(2) Uani d . 1 . .
    O O1 0.5471(2) 0.2112(2) 0.10983(14) 0.0754(6) Uani d . 1 . .
    O O2 0.7344(2) 0.3198(2) 0.08925(14) 0.0754(6) Uani d . 1 . .
    H H2A 0.7091 0.3381 0.0277 0.113 Uiso calc R 1 . .
    O O3 1.1361(2) 0.20514(18) 0.76698(12) 0.0586(5) Uani d . 1 . .
    N N1 0.6870(3) 0.1219(2) 0.43509(15) 0.0586(5) Uani d . 1 . .
    N N2 1.2786(4) 0.4042(4) 0.5613(2) 0.1041(10) Uani d . 1 . .
    C C1 0.6483(3) 0.2464(3) 0.14487(19) 0.0570(6) Uani d . 1 . .
    C C2 0.6882(3) 0.2095(3) 0.25744(18) 0.0523(6) Uani d . 1 . .
    C C3 0.7976(3) 0.1847(2) 0.42631(17) 0.0510(6) Uani d . 1 . .
    C C4 0.6240(3) 0.1354(3) 0.33987(18) 0.0562(6) Uani d . 1 . .
    C C5 0.4943(4) 0.0713(3) 0.3353(2) 0.0790(9) Uani d . 1 . .
    H H5A 0.4167 0.1282 0.2874 0.118 Uiso calc R 1 . .
    H H5B 0.4357 0.0636 0.4062 0.118 Uiso calc R 1 . .
    H H5C 0.5472 -0.0191 0.3096 0.118 Uiso calc R 1 . .
    C C6 0.8868(3) 0.1864(2) 0.51606(17) 0.0509(6) Uani d . 1 . .
    C C7 0.9984(3) 0.2585(3) 0.50346(18) 0.0554(6) Uani d . 1 . .
    H H7A 1.0183 0.3054 0.4374 0.067 Uiso calc R 1 . .
    C C8 1.0807(3) 0.2614(2) 0.58894(17) 0.0529(6) Uani d . 1 . .
    C C9 1.0521(3) 0.1928(2) 0.68921(17) 0.0494(5) Uani d . 1 . .
    C C10 0.9425(3) 0.1192(2) 0.70122(17) 0.0539(6) Uani d . 1 . .
    H H10A 0.9230 0.0714 0.7669 0.065 Uiso calc R 1 . .
    C C11 0.8622(3) 0.1166(3) 0.61544(18) 0.0555(6) Uani d . 1 . .
    H H11A 0.7892 0.0664 0.6247 0.067 Uiso calc R 1 . .
    C C12 1.1917(4) 0.3398(3) 0.57499(19) 0.0705(8) Uani d . 1 . .
    C C13 1.1139(3) 0.1363(3) 0.87244(17) 0.0532(6) Uani d . 1 . .
    H H13A 1.1489 0.0371 0.8677 0.064 Uiso calc R 1 . .
    H H13B 0.9971 0.1684 0.9025 0.064 Uiso calc R 1 . .
    C C14 1.2185(3) 0.1690(3) 0.94322(18) 0.0555(6) Uani d . 1 . .
    H H14A 1.3341 0.1432 0.9081 0.067 Uiso calc R 1 . .
    C C15 1.1568(4) 0.3222(3) 0.9600(2) 0.0716(7) Uani d . 1 . .
    H H15A 1.1603 0.3744 0.8914 0.107 Uiso calc R 1 . .
    H H15B 1.2270 0.3404 1.0039 0.107 Uiso calc R 1 . .
    H H15C 1.0440 0.3487 0.9952 0.107 Uiso calc R 1 . .
    C C16 1.2148(4) 0.0832(4) 1.0511(2) 0.0829(9) Uani d . 1 . .
    H H16A 1.2555 -0.0134 1.0389 0.124 Uiso calc R 1 . .
    H H16B 1.1021 0.1077 1.0865 0.124 Uiso calc R 1 . .
    H H16C 1.2844 0.1012 1.0956 0.124 Uiso calc R 1 . .
    N N3 0.6706(3) 0.3879(3) 0.89010(17) 0.0662(6) Uani d . 1 . .
    C C17 0.5872(4) 0.4524(3) 0.6832(2) 0.0784(9) Uani d . 1 . .
    H H17A 0.5589 0.4742 0.6134 0.094 Uiso calc R 1 . .
    C C18 0.6965(4) 0.5024(3) 0.7160(2) 0.0755(8) Uani d . 1 . .
    H H18A 0.7444 0.5589 0.6687 0.091 Uiso calc R 1 . .
    C C19 0.7359(4) 0.4686(3) 0.8200(2) 0.0702(7) Uani d . 1 . .
    H H19A 0.8106 0.5035 0.8418 0.084 Uiso calc R 1 . .
    C C20 0.5646(3) 0.3398(3) 0.8567(2) 0.0743(8) Uani d . 1 . .
    H H20A 0.5182 0.2830 0.9048 0.089 Uiso calc R 1 . .
    C C21 0.5200(4) 0.3700(4) 0.7544(2) 0.0816(9) Uani d . 1 . .
    H H21A 0.4447 0.3345 0.7341 0.098 Uiso calc R 1 . .
loop_
    _atom_site_aniso_label
    _atom_site_aniso_U_11
    _atom_site_aniso_U_22
    _atom_site_aniso_U_33
    _atom_site_aniso_U_12
    _atom_site_aniso_U_13
    _atom_site_aniso_U_23
    S 0.0649(4) 0.0694(4) 0.0399(3) -0.0261(3) -0.0190(3) 0.0038(3)
    O1 0.0859(13) 0.1005(15) 0.0542(11) -0.0423(11) -0.0318(9) 0.0028(10)
    O2 0.0786(12) 0.1131(16) 0.0442(9) -0.0428(12) -0.0256(9) 0.0128(10)
    O3 0.0751(11) 0.0709(11) 0.0383(8) -0.0323(9) -0.0229(7) 0.0072(7)
    N1 0.0607(12) 0.0784(14) 0.0422(10) -0.0284(11) -0.0138(9) -0.0006(9)
    N2 0.148(3) 0.140(3) 0.0683(16) -0.102(2) -0.0507(17) 0.0359(16)
    C1 0.0562(14) 0.0680(16) 0.0436(12) -0.0115(12) -0.0179(11) -0.0042(11)
    C2 0.0498(13) 0.0645(15) 0.0428(12) -0.0140(11) -0.0157(10) -0.0078(10)
    C3 0.0547(13) 0.0588(14) 0.0387(12) -0.0158(11) -0.0124(10) -0.0011(10)
    C4 0.0553(14) 0.0725(16) 0.0445(12) -0.0224(12) -0.0131(10) -0.0058(11)
    C5 0.0804(19) 0.113(2) 0.0605(16) -0.0508(18) -0.0194(14) -0.0009(16)
    C6 0.0562(13) 0.0583(14) 0.0383(11) -0.0164(11) -0.0130(10) -0.0027(10)
    C7 0.0665(15) 0.0631(15) 0.0382(11) -0.0226(12) -0.0155(10) 0.0049(10)
    C8 0.0653(15) 0.0591(14) 0.0391(12) -0.0249(12) -0.0163(10) 0.0034(10)
    C9 0.0599(13) 0.0503(13) 0.0378(11) -0.0152(11) -0.0148(10) -0.0015(9)
    C10 0.0697(15) 0.0583(14) 0.0362(11) -0.0240(12) -0.0147(10) 0.0053(10)
    C11 0.0658(15) 0.0625(15) 0.0448(12) -0.0273(12) -0.0150(10) -0.0011(10)
    C12 0.095(2) 0.089(2) 0.0439(13) -0.0501(17) -0.0309(13) 0.0172(13)
    C13 0.0673(15) 0.0578(14) 0.0367(11) -0.0214(12) -0.0164(10) 0.0025(10)
    C14 0.0565(14) 0.0710(16) 0.0400(12) -0.0198(12) -0.0142(10) -0.0021(11)
    C15 0.0767(18) 0.084(2) 0.0662(16) -0.0361(15) -0.0154(14) -0.0125(14)
    C16 0.104(2) 0.103(2) 0.0470(14) -0.0364(19) -0.0328(15) 0.0091(14)
    N3 0.0607(13) 0.0864(16) 0.0445(11) -0.0141(12) -0.0165(10) 0.0022(10)
    C17 0.0798(19) 0.094(2) 0.0447(14) -0.0046(17) -0.0231(13) 0.0020(14)
    C18 0.085(2) 0.0775(19) 0.0538(15) -0.0176(16) -0.0115(14) 0.0084(13)
    C19 0.0737(17) 0.0765(18) 0.0588(16) -0.0207(15) -0.0166(13) -0.0022(13)
    C20 0.0643(17) 0.104(2) 0.0547(15) -0.0288(16) -0.0183(13) 0.0081(14)
    C21 0.0717(18) 0.118(3) 0.0588(16) -0.0306(17) -0.0282(14) 0.0032(16)
_geom_special_details
;
All e.s.d.'s (except the e.s.d. in the dihedral angle between two l.s. planes)
are estimated using the full covariance matrix. The cell e.s.d.'s are taken
into account individually in the estimation of e.s.d.'s in distances, angles
and torsion angles; correlations between e.s.d.'s in cell parameters are only
used when they are defined by crystal symmetry. An approximate (isotropic)
treatment of cell e.s.d.'s is used for estimating e.s.d.'s involving l.s.
planes.
;
loop_
    _geom_bond_atom_site_label_1
    _geom_bond_atom_site_label_2
    _geom_bond_site_symmetry_2
    _geom_bond_distance
    _geom_bond_publ_flag
    S C2 . 1.714(2) no
    S C3 . 1.718(2) no
    O1 C1 . 1.214(3) no
    O2 C1 . 1.304(3) no
    O2 H2A . 0.82 no
    O3 C9 . 1.352(3) no
    O3 C13 . 1.442(3) no
    N1 C3 . 1.310(3) no
    N1 C4 . 1.367(3) no
    N2 C12 . 1.143(4) no
    C1 C2 . 1.485(3) no
    C2 C4 . 1.369(4) no
    C3 C6 . 1.472(3) no
    C4 C5 . 1.494(3) no
    C5 H5A . 0.96 no
    C5 H5B . 0.96 no
    C5 H5C . 0.96 no
    C6 C11 . 1.386(3) no
    C6 C7 . 1.386(3) no
    C7 C8 . 1.391(3) no
    C7 H7A . 0.93 no
    C8 C9 . 1.396(3) no
    C8 C12 . 1.432(4) no
    C9 C10 . 1.384(3) no
    C10 C11 . 1.382(3) no
    C10 H10A . 0.93 no
    C11 H11A . 0.93 no
    C13 C14 . 1.508(3) no
    C13 H13A . 0.97 no
    C13 H13B . 0.97 no
    C14 C15 . 1.516(4) no
    C14 C16 . 1.526(4) no
    C14 H14A . 0.98 no
    C15 H15A . 0.96 no
    C15 H15B . 0.96 no
    C15 H15C . 0.96 no
    C16 H16A . 0.96 no
    C16 H16B . 0.96 no
    C16 H16C . 0.96 no
    N3 C20 . 1.323(4) no
    N3 C19 . 1.330(4) no
    C17 C18 . 1.357(4) no
    C17 C21 . 1.357(5) no
    C17 H17A . 0.93 no
    C18 C19 . 1.377(4) no
    C18 H18A . 0.93 no
    C19 H19A . 0.93 no
    C20 C21 . 1.371(4) no
    C20 H20A . 0.93 no
    C21 H21A . 0.93 no
loop_
    _geom_angle_atom_site_label_1
    _geom_angle_atom_site_label_2
    _geom_angle_atom_site_label_3
    _geom_angle_site_symmetry_1
    _geom_angle_site_symmetry_3
    _geom_angle
    _geom_angle_publ_flag
    C2 S C3 . . 89.34(11) no
    C1 O2 H2A . . 109.5 no
    C9 O3 C13 . . 118.94(18) no
    C3 N1 C4 . . 111.2(2) no
    O1 C1 O2 . . 124.6(2) no
    O1 C1 C2 . . 123.2(3) no
    O2 C1 C2 . . 112.2(2) no
    C4 C2 C1 . . 129.7(2) no
    C4 C2 S . . 110.16(17) no
    C1 C2 S . . 120.2(2) no
    N1 C3 C6 . . 123.1(2) no
    N1 C3 S . . 114.60(16) no
    C6 C3 S . . 122.33(18) no
    N1 C4 C2 . . 114.7(2) no
    N1 C4 C5 . . 118.6(2) no
    C2 C4 C5 . . 126.7(2) no
    C4 C5 H5A . . 109.5 no
    C4 C5 H5B . . 109.5 no
    H5A C5 H5B . . 109.5 no
    C4 C5 H5C . . 109.5 no
    H5A C5 H5C . . 109.5 no
    H5B C5 H5C . . 109.5 no
    C11 C6 C7 . . 117.9(2) no
    C11 C6 C3 . . 121.4(2) no
    C7 C6 C3 . . 120.7(2) no
    C6 C7 C8 . . 120.5(2) no
    C6 C7 H7A . . 119.8 no
    C8 C7 H7A . . 119.8 no
    C7 C8 C9 . . 120.9(2) no
    C7 C8 C12 . . 119.5(2) no
    C9 C8 C12 . . 119.6(2) no
    O3 C9 C10 . . 125.7(2) no
    O3 C9 C8 . . 115.8(2) no
    C10 C9 C8 . . 118.6(2) no
    C11 C10 C9 . . 119.9(2) no
    C11 C10 H10A . . 120.0 no
    C9 C10 H10A . . 120.0 no
    C10 C11 C6 . . 122.2(2) no
    C10 C11 H11A . . 118.9 no
    C6 C11 H11A . . 118.9 no
    N2 C12 C8 . . 178.1(3) no
    O3 C13 C14 . . 107.94(19) no
    O3 C13 H13A . . 110.1 no
    C14 C13 H13A . . 110.1 no
    O3 C13 H13B . . 110.1 no
    C14 C13 H13B . . 110.1 no
    H13A C13 H13B . . 108.4 no
    C13 C14 C15 . . 111.3(2) no
    C13 C14 C16 . . 109.1(2) no
    C15 C14 C16 . . 110.7(2) no
    C13 C14 H14A . . 108.6 no
    C15 C14 H14A . . 108.6 no
    C16 C14 H14A . . 108.6 no
    C14 C15 H15A . . 109.5 no
    C14 C15 H15B . . 109.5 no
    H15A C15 H15B . . 109.5 no
    C14 C15 H15C . . 109.5 no
    H15A C15 H15C . . 109.5 no
    H15B C15 H15C . . 109.5 no
    C14 C16 H16A . . 109.5 no
    C14 C16 H16B . . 109.5 no
    H16A C16 H16B . . 109.5 no
    C14 C16 H16C . . 109.5 no
    H16A C16 H16C . . 109.5 no
    H16B C16 H16C . . 109.5 ?
    C20 N3 C19 . . 117.5(2) no
    C18 C17 C21 . . 118.6(3) no
    C18 C17 H17A . . 120.7 no
    C21 C17 H17A . . 120.7 no
    C17 C18 C19 . . 119.4(3) no
    C17 C18 H18A . . 120.3 no
    C19 C18 H18A . . 120.3 no
    N3 C19 C18 . . 122.2(3) no
    N3 C19 H19A . . 118.9 no
    C18 C19 H19A . . 118.9 no
    N3 C20 C21 . . 123.0(3) no
    N3 C20 H20A . . 118.5 no
    C21 C20 H20A . . 118.5 no
    C17 C21 C20 . . 119.2(3) no
    C17 C21 H21A . . 120.4 no
    C20 C21 H21A . . 120.4 no
loop_
    _geom_torsion_atom_site_label_1
    _geom_torsion_atom_site_label_2
    _geom_torsion_atom_site_label_3
    _geom_torsion_atom_site_label_4
    _geom_torsion_site_symmetry_1
    _geom_torsion_site_symmetry_2
    _geom_torsion_site_symmetry_3
    _geom_torsion_site_symmetry_4
    _geom_torsion
    _geom_torsion_publ_flag
    O1 C1 C2 C4 . . . . -0.7(4) no
    O2 C1 C2 C4 . . . . 179.4(2) no
    O1 C1 C2 S . . . . -179.5(2) no
    O2 C1 C2 S . . . . 0.6(3) no
    C3 S C2 C4 . . . . 0.17(19) no
    C3 S C2 C1 . . . . 179.2(2) no
    C4 N1 C3 C6 . . . . -179.6(2) no
    C4 N1 C3 S . . . . 0.1(3) no
    C2 S C3 N1 . . . . -0.1(2) no
    C2 S C3 C6 . . . . 179.5(2) no
    C3 N1 C4 C2 . . . . 0.1(3) no
    C3 N1 C4 C5 . . . . -179.3(2) no
    C1 C2 C4 N1 . . . . -179.0(2) no
    S C2 C4 N1 . . . . -0.2(3) no
    C1 C2 C4 C5 . . . . 0.3(4) no
    S C2 C4 C5 . . . . 179.2(2) no
    N1 C3 C6 C11 . . . . 2.2(4) no
    S C3 C6 C11 . . . . -177.39(18) no
    N1 C3 C6 C7 . . . . -177.7(2) no
    S C3 C6 C7 . . . . 2.7(3) no
    C11 C6 C7 C8 . . . . -0.8(4) no
    C3 C6 C7 C8 . . . . 179.1(2) no
    C6 C7 C8 C9 . . . . -0.4(4) no
    C6 C7 C8 C12 . . . . -178.2(2) no
    C13 O3 C9 C10 . . . . 0.5(3) no
    C13 O3 C9 C8 . . . . -179.5(2) no
    C7 C8 C9 O3 . . . . -178.6(2) no
    C12 C8 C9 O3 . . . . -0.8(4) no
    C7 C8 C9 C10 . . . . 1.4(4) no
    C12 C8 C9 C10 . . . . 179.1(2) no
    O3 C9 C10 C11 . . . . 178.9(2) no
    C8 C9 C10 C11 . . . . -1.0(3) no
    C9 C10 C11 C6 . . . . -0.2(4) no
    C7 C6 C11 C10 . . . . 1.1(4) no
    C3 C6 C11 C10 . . . . -178.8(2) no
    C9 O3 C13 C14 . . . . -179.00(19) no
    O3 C13 C14 C15 . . . . 64.7(3) no
    O3 C13 C14 C16 . . . . -173.0(2) no
    C21 C17 C18 C19 . . . . -0.1(5) no
    C20 N3 C19 C18 . . . . 0.0(4) no
    C17 C18 C19 N3 . . . . 0.2(4) no
    C19 N3 C20 C21 . . . . -0.2(4) no
    C18 C17 C21 C20 . . . . -0.1(5) no
    N3 C20 C21 C17 . . . . 0.2(5) no
loop_
    _geom_hbond_atom_site_label_D
    _geom_hbond_atom_site_label_H
    _geom_hbond_atom_site_label_A
    _geom_hbond_site_symmetry_D
    _geom_hbond_site_symmetry_H
    _geom_hbond_site_symmetry_A
    _geom_hbond_distance_DH
    _geom_hbond_distance_HA
    _geom_hbond_distance_DA
    _geom_hbond_angle_DHA
    _geom_hbond_publ_flag
    O2 H2A N3 . . 1_554 0.82 1.79 2.611(3) 174 yes
    C5 H5A O1 . . 1_555 0.96 2.52 3.055(3) 115 no
data_global
_journal_date_recd_electronic     2009-08-12
_journal_date_accepted     2009-09-25
_journal_name_full     'Acta Crystallographica, Section E'
_journal_year     2009
_journal_volume     65
_journal_issue     11
_journal_page_first     o2603
_journal_page_last     o2603
_journal_paper_category     QO
_journal_coeditor_code     CI2885
_publ_contact_author_name     ' Tao Lu'
_publ_contact_author_address
;
College of Basic Science
China Pharmaceutical University
Nanjing 210009
China
;
_publ_contact_author_email     lut163@163.com
_publ_contact_author_fax     ' 86-025-86185179 '
_publ_contact_author_phone     ' 86-025-83271303 '
_publ_section_title
;
2-[3-Cyano-4-(2-methylpropoxy)phenyl]-4-methylthiazole-5-carboxylic acid
pyridine solvate
;
loop_
    _publ_author_name
    _publ_author_footnote
    _publ_author_address
    'Zhu, Xiong'
;
 ?
;
;
Institute of Medicine
China Pharmaceutical University
Nanjing 210009
People's Republic of China
;
    'Wang, Yue'
;
 ?
;
;
College of Basic Sciences
China Pharmaceutical University
Nanjing 210009
People's Republic of China
;
    'Lu, Tao'
;
 ?
;
;
College of Basic Sciences
China Pharmaceutical University
Nanjing 210009
People's Republic of China
;
