# Supplementary material for: 2-[3-Cyano-4-(2-methyl­prop­oxy)phen­yl]-4-methyl­thia­zole-5-carboxylic acid pyridine solvate
Source: Acta Crystallogr Sect E Struct Rep Online. 2009 Oct 3;65(Pt 11):o2603. doi: 10.1107/S1600536809039002 (PMC2971045; doi:10.1107/S1600536809039002)
Supplement: Supplementary file 2 [file e-65-o2603-Isup2.hkl]

# 
# h,k,l, Fc-squared, Fo-squared, sigma(Fo-squared) and status flag 
# 
data_I
_shelx_title '    W in P-1' 
_shelx_refln_list_code          4 
_shelx_F_calc_maximum      241.68 
_exptl_crystal_F_000       416.00 
_reflns_d_resolution_high  0.8322 
 
loop_ 
 _symmetry_equiv_pos_as_xyz 
 'x, y, z' 
 '-x, -y, -z' 
 
_cell_length_a     8.6040 
_cell_length_b    10.3390 
_cell_length_c    12.6110 
_cell_angle_alpha  82.510 
_cell_angle_beta   80.690 
_cell_angle_gamma  69.610 
 
_shelx_F_squared_multiplier     1.000 
 
loop_ 
 _refln_index_h 
 _refln_index_k 
 _refln_index_l 
 _refln_F_squared_calc 
 _refln_F_squared_meas 
 _refln_F_squared_sigma 
 _refln_observed_status 
   1   0   0      183.26      190.02      1.62 o 
   2   0   0     1590.12     1715.15     28.85 o 
   3   0   0      671.08      719.84      5.47 o 
   4   0   0       15.94       19.11      1.31 o 
   5   0   0       49.69       56.47      2.33 o 
   6   0   0      136.38      149.09      4.09 o 
   7   0   0       12.62       11.52      1.90 o 
   8   0   0       11.58       12.98      2.33 o 
   9   0   0        0.17       -0.29      2.19 o 
  -9   1   0        1.08        2.04      2.19 o 
  -8   1   0        0.00       -0.44      2.04 o 
  -7   1   0      147.77      154.91      4.67 o 
  -6   1   0       35.50       46.68      2.48 o 
  -5   1   0       37.52       38.08      2.19 o 
  -4   1   0        9.60        9.77      1.17 o 
  -3   1   0      198.99      234.44      3.37 o 
  -2   1   0     4167.10     4526.56     52.91 o 
  -1   1   0      156.35      181.80      1.91 o 
   0   1   0       39.84       45.71      0.66 o 
   1   1   0     6618.59     5985.81     43.76 o 
   2   1   0      895.85      862.50     19.79 o 
   3   1   0      157.96      167.82      2.63 o 
   4   1   0      349.96      374.21      4.55 o 
   5   1   0       67.40       74.29      2.63 o 
   6   1   0       22.12       24.50      1.90 o 
   7   1   0       13.37       12.40      1.90 o 
   8   1   0       11.57       10.06      2.33 o 
   9   1   0        0.78       -0.44      2.04 o 
  -8   2   0        1.64       -1.90      2.19 o 
  -7   2   0        2.44        5.54      1.75 o 
  -6   2   0      104.61      108.89      3.94 o 
  -5   2   0        1.34        1.46      1.17 o 
  -4   2   0       31.35       37.34      1.90 o 
  -3   2   0      248.83      261.01      3.81 o 
  -2   2   0      119.41      122.78      2.34 o 
  -1   2   0     2138.89     2182.71     34.37 o 
   0   2   0     7583.88     8305.33    108.33 o 
   1   2   0     1919.84     1801.04     26.81 o 
   2   2   0       20.50       21.59      0.88 o 
   3   2   0      674.13      699.36      5.32 o 
   4   2   0      637.88      696.18      6.04 o 
   5   2   0      301.53      327.18      4.98 o 
   6   2   0       88.67       91.66      3.07 o 
   7   2   0        0.51        2.48      1.31 o 
   8   2   0       22.77       22.17      2.63 o 
   9   2   0        1.78        0.44      2.19 o 
  10   2   0        0.34       -2.33      2.33 o 
  -8   3   0        0.00        2.77      2.04 o 
  -7   3   0       17.62       20.27      2.63 o 
  -6   3   0       11.01       15.46      2.19 o 
  -5   3   0        3.12        4.08      1.46 o 
  -4   3   0       49.22       44.35      2.19 o 
  -3   3   0      420.94      436.44      5.43 o 
  -2   3   0       69.44       83.21      2.19 o 
  -1   3   0        5.00        4.96      0.87 o 
   0   3   0     1400.45     1595.72     68.19 o 
   1   3   0     1242.48     1284.76      6.47 o 
   2   3   0        1.30        0.58      0.44 o 
   3   3   0      101.58      115.86      2.34 o 
   4   3   0     1558.15     1774.21     10.15 o 
   5   3   0      135.89      133.80      3.21 o 
   6   3   0       39.43       36.18      2.04 o 
   7   3   0       12.79       17.21      1.75 o 
   8   3   0        3.55        4.81      1.75 o 
   9   3   0        8.82        8.31      2.33 o 
  10   3   0        0.00       -2.33      2.33 o 
  -7   4   0        4.10        4.23      2.19 o 
  -6   4   0        5.83        7.15      2.19 o 
  -5   4   0        7.11        7.00      1.90 o 
  -4   4   0        5.69        4.81      1.46 o 
  -3   4   0        2.05        2.48      1.02 o 
  -2   4   0       87.38       77.67      2.48 o 
  -1   4   0      150.97      158.16      3.07 o 
   0   4   0       32.99       43.40      1.75 o 
   1   4   0       61.63       59.56      1.75 o 
   2   4   0      257.28      297.14      3.81 o 
   3   4   0      197.57      200.57      3.36 o 
   4   4   0       73.29       75.91      2.48 o 
   5   4   0      146.20      154.55      3.65 o 
   6   4   0       24.85       23.63      2.04 o 
   7   4   0        8.99        9.33      1.75 o 
   8   4   0        6.77        6.56      2.04 o 
   9   4   0        0.07        2.77      1.90 o 
  10   4   0        1.99        0.73      2.33 o 
  -7   5   0        9.48        7.44      2.92 o 
  -6   5   0        1.37        3.35      2.19 o 
  -5   5   0        8.34       10.35      1.90 o 
  -4   5   0       50.32       44.79      2.48 o 
  -3   5   0       14.57       12.25      1.60 o 
  -2   5   0        5.66        7.00      1.46 o 
  -1   5   0      195.87      193.57      3.80 o 
   0   5   0       39.68       29.11      1.46 o 
   1   5   0       29.55       33.85      1.60 o 
   2   5   0      410.74      419.09      4.99 o 
   3   5   0        6.75       11.23      1.17 o 
   4   5   0      328.31      368.30      5.13 o 
   5   5   0      225.29      209.21      4.53 o 
   6   5   0        3.54        4.96      1.60 o 
   7   5   0       12.39        8.60      1.75 o 
   8   5   0        7.99        7.87      2.19 o 
   9   5   0       24.87       22.75      2.92 o 
  10   5   0        0.09       -2.48      2.48 o 
  -6   6   0        2.60        0.29      2.19 o 
  -5   6   0        1.04        0.29      2.19 o 
  -4   6   0        0.99        0.29      1.75 o 
  -3   6   0        0.34       -1.02      1.60 o 
  -2   6   0        2.68        3.79      1.60 o 
  -1   6   0       39.72       37.20      2.19 o 
   0   6   0        0.42        0.51      0.72 o 
   1   6   0      186.10      170.73      3.80 o 
   2   6   0      251.56      272.11      4.54 o 
   3   6   0        0.09        0.44      1.02 o 
   4   6   0        4.87        1.75      1.31 o 
   5   6   0       26.54       19.55      1.90 o 
   6   6   0      175.41      156.15      4.53 o 
   7   6   0        0.22        0.15      1.90 o 
   8   6   0       70.19       58.21      3.65 o 
   9   6   0        0.51        4.37      2.04 o 
  10   6   0        6.58        5.40      2.77 o 
  -5   7   0        3.23        3.79      2.19 o 
  -4   7   0        8.81        9.92      2.19 o 
  -3   7   0        0.69        0.29      1.75 o 
  -2   7   0       10.51       11.52      2.04 o 
  -1   7   0      160.15      157.74      4.38 o 
   0   7   0        8.26        8.97      1.03 o 
   1   7   0        0.00        0.15      1.17 o 
   2   7   0      114.55      105.42      3.36 o 
   3   7   0        1.48        2.19      1.17 o 
   4   7   0        5.95        4.96      1.60 o 
   5   7   0      402.68      412.27      6.73 o 
   6   7   0       35.95       32.67      2.77 o 
   7   7   0      105.81       98.37      4.09 o 
   8   7   0        1.94        3.06      2.04 o 
   9   7   0       17.03       15.60      2.63 o 
  -5   8   0        2.61        2.04      2.33 o 
  -4   8   0        0.20       -0.29      2.33 o 
  -3   8   0       10.84       10.06      2.33 o 
  -2   8   0       19.49       20.27      2.48 o 
  -1   8   0        0.13        0.00      1.46 o 
   0   8   0       35.68       35.90      1.75 o 
   1   8   0        5.02        6.27      1.46 o 
   2   8   0       78.91       78.95      3.21 o 
   3   8   0       33.97       33.84      2.48 o 
   4   8   0      211.82      206.61      5.26 o 
   5   8   0      163.52      151.59      4.82 o 
   6   8   0      153.32      148.79      4.96 o 
   7   8   0       23.76       23.48      2.77 o 
   8   8   0        0.46        0.29      1.75 o 
   9   8   0        0.50        1.17      2.04 o 
  -4   9   0        0.01        2.62      2.33 o 
  -3   9   0        0.69       -1.31      2.19 o 
  -2   9   0        4.09        5.10      2.19 o 
  -1   9   0       30.90       39.96      2.92 o 
   0   9   0        0.08       -0.59      1.18 o 
   1   9   0        6.98        6.85      1.75 o 
   2   9   0        4.43        5.10      1.60 o 
   3   9   0        4.07        5.25      1.75 o 
   4   9   0       20.02       20.56      2.63 o 
   5   9   0       29.37       29.90      3.06 o 
   6   9   0        0.70        2.33      2.04 o 
   7   9   0       39.98       30.49      3.06 o 
   8   9   0       18.65       15.90      2.48 o 
   9   9   0       12.29        6.85      3.06 o 
  -2  10   0        4.84        2.92      2.77 o 
  -1  10   0        2.74        3.94      2.33 o 
   0  10   0        0.09        0.10      3.50 o 
   1  10   0        1.92        1.17      2.19 o 
   2  10   0       35.95       38.36      3.21 o 
   3  10   0       10.15       11.37      2.48 o 
   4  10   0       50.29       46.53      3.50 o 
   5  10   0        0.06        1.02      2.19 o 
   6  10   0        0.14       -0.44      2.04 o 
   7  10   0        0.52        0.87      1.75 o 
   8  10   0        4.85        1.90      2.62 o 
  -1  11   0        0.97        1.46      2.33 o 
   0  11   0        5.66        4.55      2.19 o 
   1  11   0       19.95       23.04      3.21 o 
   2  11   0        0.14       -1.02      2.33 o 
   3  11   0       21.27       26.40      3.06 o 
   4  11   0        7.27        8.02      2.62 o 
   5  11   0       29.73       35.59      3.21 o 
   6  11   0        0.84        0.87      2.19 o 
   7  11   0        1.63        0.58      2.33 o 
   2  12   0        3.43        6.71      2.62 o 
   3  12   0        1.12        3.50      2.48 o 
   4  12   0        1.82        5.98      2.04 o 
   5  12   0        0.02       -1.31      2.33 o 
  -4 -12   1        0.28        1.90      2.19 o 
  -3 -12   1        0.19        1.31      2.62 o 
  -2 -12   1       21.22       20.42      3.65 o 
  -7 -11   1       10.69       16.62      2.62 o 
  -6 -11   1       11.85       17.21      2.77 o 
  -5 -11   1        5.02        4.67      2.48 o 
  -4 -11   1       12.80       19.83      2.77 o 
  -3 -11   1        8.06        9.48      2.62 o 
  -2 -11   1       25.40       25.67      3.35 o 
  -1 -11   1       43.58       55.57      3.94 o 
   0 -11   1       31.08       35.13      3.79 o 
   1 -11   1        5.56        4.23      2.77 o 
  -8 -10   1        0.61       -2.48      2.48 o 
  -7 -10   1        0.69       -1.90      2.19 o 
  -6 -10   1        3.65        1.17      2.33 o 
  -5 -10   1        1.41        4.81      2.04 o 
  -4 -10   1        3.39        4.08      2.19 o 
  -3 -10   1        8.95        8.02      2.62 o 
  -2 -10   1       15.20       17.65      2.63 o 
  -1 -10   1        1.11       -1.75      2.04 o 
   0 -10   1        3.22        4.89      1.55 o 
   1 -10   1       23.83       26.69      3.21 o 
   2 -10   1        0.24       -0.15      2.33 o 
  -8  -9   1        0.01       -1.46      2.04 o 
  -7  -9   1        9.92       11.67      2.33 o 
  -6  -9   1       63.34       64.34      3.65 o 
  -5  -9   1        4.87        2.48      2.04 o 
  -4  -9   1       99.18      101.72      4.38 o 
  -3  -9   1        2.06        1.31      1.90 o 
  -2  -9   1       70.42       74.71      3.65 o 
  -1  -9   1       28.52       31.80      2.63 o 
   0  -9   1        9.41       12.44      2.62 o 
   1  -9   1        1.90        5.54      2.04 o 
   2  -9   1       16.23       12.83      2.77 o 
   3  -9   1        4.40        5.10      2.33 o 
   4  -9   1        0.60       -0.58      2.48 o 
  -9  -8   1        0.27        0.58      2.19 o 
  -8  -8   1        1.37       -1.46      2.04 o 
  -7  -8   1        3.80        8.90      2.19 o 
  -6  -8   1        3.65        3.79      1.90 o 
  -5  -8   1       88.98       89.31      3.79 o 
  -4  -8   1       19.01       16.92      2.19 o 
  -3  -8   1       93.77       98.66      3.65 o 
  -2  -8   1        0.14        0.15      1.31 o 
  -1  -8   1        0.05        0.73      1.46 o 
   0  -8   1        0.82       -1.31      1.31 o 
   1  -8   1       12.29       15.17      2.04 o 
   2  -8   1        0.01       -0.29      1.75 o 
   3  -8   1       12.90       11.96      2.62 o 
   4  -8   1       45.53       48.28      3.50 o 
   5  -8   1        0.58        4.08      2.19 o 
  -9  -7   1       10.53       10.50      2.48 o 
  -8  -7   1       33.96       28.00      2.92 o 
  -7  -7   1       11.02       15.17      2.33 o 
  -6  -7   1       49.88       53.10      3.21 o 
  -5  -7   1       16.87       13.27      2.19 o 
  -4  -7   1       49.91       47.42      2.63 o 
  -3  -7   1       24.65       20.57      2.04 o 
  -2  -7   1       10.76        9.92      1.46 o 
  -1  -7   1        9.54        7.88      1.46 o 
   0  -7   1      194.37      222.62      3.41 o 
   1  -7   1       33.63       32.53      2.33 o 
   2  -7   1        6.94        8.31      1.90 o 
   3  -7   1        2.12        0.15      2.04 o 
   4  -7   1        0.01       -1.46      2.04 o 
   5  -7   1       30.38       29.46      2.92 o 
  -9  -6   1        0.01       -1.75      2.19 o 
  -8  -6   1       21.03       19.54      2.77 o 
  -7  -6   1      186.84      177.46      5.26 o 
  -6  -6   1      191.11      181.73      4.97 o 
  -5  -6   1      236.58      224.83      4.97 o 
  -4  -6   1       85.80       83.78      2.92 o 
  -3  -6   1      123.75      120.34      3.36 o 
  -2  -6   1        0.28        0.73      1.02 o 
  -1  -6   1      237.84      271.02      4.53 o 
   0  -6   1       34.43       39.39      1.44 o 
   1  -6   1       87.66       90.35      3.21 o 
   2  -6   1       51.76       50.63      2.63 o 
   3  -6   1        7.11       10.06      1.75 o 
   4  -6   1       27.61       30.48      2.63 o 
   5  -6   1       14.00       14.00      2.04 o 
   6  -6   1        0.84       -0.15      2.33 o 
 -10  -5   1        7.55       10.35      2.48 o 
  -9  -5   1        0.01       -1.46      2.04 o 
  -8  -5   1       83.66       73.10      3.79 o 
  -7  -5   1       20.05       17.36      2.48 o 
  -6  -5   1      449.03      444.41      6.88 o 
  -5  -5   1       48.83       49.75      2.48 o 
  -4  -5   1       15.41       16.77      1.46 o 
  -3  -5   1      186.85      167.84      3.51 o 
  -2  -5   1      180.99      187.30      3.51 o 
  -1  -5   1       49.67       56.47      2.04 o 
   0  -5   1      480.70      528.47      4.85 o 
   1  -5   1        0.01       -1.02      1.02 o 
   2  -5   1       28.31       25.96      1.75 o 
   3  -5   1       44.44       45.95      2.48 o 
   4  -5   1       13.38        9.63      1.90 o 
   5  -5   1       16.15       15.90      2.19 o 
   6  -5   1       52.19       60.10      3.65 o 
   7  -5   1        4.39        3.79      2.33 o 
 -10  -4   1        0.41       -2.33      2.33 o 
  -9  -4   1       40.67       37.63      3.50 o 
  -8  -4   1        0.03       -1.60      1.90 o 
  -7  -4   1      180.97      175.27      4.97 o 
  -6  -4   1       13.09       11.52      1.75 o 
  -5  -4   1        1.98       -0.73      0.87 o 
  -4  -4   1       62.50       50.35      2.04 o 
  -3  -4   1      440.60      482.22      5.29 o 
  -2  -4   1      891.62      849.60      6.52 o 
  -1  -4   1      149.37      159.24      2.78 o 
   0  -4   1      132.58      145.65      3.22 o 
   1  -4   1        1.31        0.58      0.87 o 
   2  -4   1       17.53       17.50      1.46 o 
   3  -4   1       56.49       58.37      2.48 o 
   4  -4   1       26.71       33.11      2.19 o 
   5  -4   1       54.00       58.65      3.06 o 
   6  -4   1        1.66        2.33      1.90 o 
   7  -4   1       52.24       58.93      3.79 o 
   8  -4   1       10.05        5.98      2.92 o 
 -10  -3   1        6.86        9.04      2.77 o 
  -9  -3   1        0.81        6.12      1.90 o 
  -8  -3   1        4.14        4.67      2.19 o 
  -7  -3   1        5.97        4.08      1.75 o 
  -6  -3   1       84.91       92.82      3.21 o 
  -5  -3   1      248.09      272.64      4.68 o 
  -4  -3   1       43.98       51.65      1.90 o 
  -3  -3   1      287.66      278.34      3.66 o 
  -2  -3   1        0.53        0.44      0.58 o 
  -1  -3   1       72.50       69.53      1.61 o 
   0  -3   1      370.52      390.80      2.65 o 
   1  -3   1       81.22       94.20      2.04 o 
   2  -3   1       60.73       74.59      2.04 o 
   3  -3   1       72.74       85.24      2.48 o 
   4  -3   1        3.57        2.19      1.46 o 
   5  -3   1        4.02        2.48      1.60 o 
   6  -3   1       24.60       31.21      2.48 o 
   7  -3   1       11.67       10.94      2.33 o 
   8  -3   1        9.31        7.29      2.48 o 
  -9  -2   1        3.19        7.58      2.19 o 
  -8  -2   1       18.48       20.56      2.33 o 
  -7  -2   1       29.54       31.80      2.33 o 
  -6  -2   1       37.76       47.56      2.48 o 
  -5  -2   1        0.61        1.02      1.17 o 
  -4  -2   1       82.80       89.50      2.34 o 
  -3  -2   1      688.94      771.86      5.76 o 
  -2  -2   1      254.70      251.28      2.79 o 
  -1  -2   1      179.63      195.22      2.20 o 
   0  -2   1      734.84      867.18      5.90 o 
   1  -2   1      818.25      888.75      5.21 o 
   2  -2   1       73.18       72.29      1.75 o 
   3  -2   1       95.45      105.29      2.48 o 
   4  -2   1      193.85      197.34      3.95 o 
   5  -2   1       74.29       85.23      3.06 o 
   6  -2   1       27.21       25.23      2.19 o 
   7  -2   1       60.17       71.34      3.65 o 
   8  -2   1       38.40       37.19      3.35 o 
  -9  -1   1        0.59       -2.04      2.04 o 
  -8  -1   1        6.41        4.23      2.33 o 
  -7  -1   1        0.09       -0.87      1.60 o 
  -6  -1   1       81.46       88.44      3.21 o 
  -5  -1   1      959.64     1047.80      8.85 o 
  -4  -1   1      250.70      276.81      4.10 o 
  -3  -1   1       23.72       23.05      1.17 o 
  -2  -1   1     2569.45     2426.20     35.46 o 
  -1  -1   1     5732.83     5507.00     45.59 o 
   0  -1   1      360.05      355.14      1.58 o 
   1  -1   1      503.99      436.88      3.12 o 
   2  -1   1      660.05      743.70      5.04 o 
   3  -1   1        0.86        0.87      0.73 o 
   4  -1   1        5.25        8.90      1.17 o 
   5  -1   1        0.83        3.35      1.17 o 
   6  -1   1       26.13       34.57      2.33 o 
   7  -1   1        0.05       -1.17      1.75 o 
   8  -1   1        1.91        2.77      2.04 o 
   9  -1   1        5.93       10.94      2.62 o 
  -9   0   1        3.17        4.67      2.19 o 
  -8   0   1        0.55        3.35      1.90 o 
  -7   0   1       20.88       22.46      2.19 o 
  -6   0   1       48.96       52.37      2.63 o 
  -5   0   1      277.82      299.19      4.97 o 
  -4   0   1      177.87      184.51      3.36 o 
  -3   0   1       34.57       37.06      1.46 o 
  -2   0   1     3085.69     2891.60     39.76 o 
  -1   0   1     6881.76     6489.31     48.83 o 
   0   0   1      245.41      235.65      3.28 o 
   1   0   1      256.02      257.48      1.92 o 
   2   0   1      324.51      369.53      3.24 o 
   3   0   1       15.39       19.69      1.02 o 
   4   0   1        0.71        1.17      0.73 o 
   5   0   1      392.29      413.50      5.71 o 
   6   0   1        8.71        6.56      1.60 o 
   7   0   1       21.86       20.56      2.33 o 
   8   0   1        9.51       11.23      2.04 o 
   9   0   1        3.98        3.21      2.62 o 
  -9   1   1        4.63        1.90      2.33 o 
  -8   1   1        7.48        6.85      2.19 o 
  -7   1   1        4.79        2.92      2.04 o 
  -6   1   1       58.85       65.07      2.92 o 
  -5   1   1      180.53      189.22      4.09 o 
  -4   1   1       87.00       98.84      2.63 o 
  -3   1   1      185.07      211.09      3.22 o 
  -2   1   1     8591.91     8440.84     77.37 o 
  -1   1   1      808.61      780.57      4.20 o 
   0   1   1       98.62      108.98      0.83 o 
   1   1   1     2787.86     2700.34     28.20 o 
   2   1   1     2457.50     2356.05     33.09 o 
   3   1   1        9.13       11.67      0.73 o 
   4   1   1      306.73      339.39      4.25 o 
   5   1   1      255.05      287.48      4.54 o 
   6   1   1      535.62      574.77      7.33 o 
   7   1   1        1.26        2.04      1.46 o 
   8   1   1        0.36       -0.15      1.75 o 
   9   1   1       10.08       10.50      2.48 o 
  -8   2   1        0.14        5.69      1.90 o 
  -7   2   1       20.20       20.71      2.48 o 
  -6   2   1        9.31        7.73      1.90 o 
  -5   2   1       23.02       25.09      2.04 o 
  -4   2   1       14.08       14.88      1.46 o 
  -3   2   1      135.18      128.15      2.92 o 
  -2   2   1      175.73      166.07      2.78 o 
  -1   2   1    58408.81    66655.28    266.97 o 
   0   2   1      503.67      478.38     51.55 o 
   1   2   1     1750.43     1748.49     26.48 o 
   2   2   1      453.00      441.61      3.54 o 
   3   2   1      121.04      136.98      2.34 o 
   4   2   1      351.79      415.47      4.69 o 
   5   2   1      199.58      218.43      3.95 o 
   6   2   1       14.32       16.92      1.75 o 
   7   2   1       27.43       28.15      2.19 o 
   8   2   1        0.04       -0.73      1.60 o 
   9   2   1        0.08       -0.44      2.04 o 
  10   2   1        0.07        1.90      2.33 o 
  -8   3   1       29.31       31.65      3.35 o 
  -7   3   1        9.28       11.67      2.33 o 
  -6   3   1       36.10       38.36      2.63 o 
  -5   3   1        2.10        2.92      1.46 o 
  -4   3   1       24.23       25.67      1.75 o 
  -3   3   1      343.70      358.32      4.98 o 
  -2   3   1      600.50      622.96      5.89 o 
  -1   3   1        0.91        1.60      0.87 o 
   0   3   1     4588.14     4164.97    560.40 o 
   1   3   1       78.28       89.42      1.75 o 
   2   3   1      371.84      391.97      3.68 o 
   3   3   1     1249.00     1240.18      7.32 o 
   4   3   1      299.61      338.86      4.40 o 
   5   3   1       35.31       40.26      1.90 o 
   6   3   1       68.72       69.02      2.77 o 
   7   3   1       62.08       61.57      3.06 o 
   8   3   1        5.98        7.00      1.75 o 
   9   3   1       10.00       12.10      2.33 o 
  10   3   1       20.21       25.96      3.06 o 
  -7   4   1       13.04       10.65      2.48 o 
  -6   4   1        0.03        1.17      1.60 o 
  -5   4   1        0.28       -1.75      1.75 o 
  -4   4   1       28.60       24.50      2.04 o 
  -3   4   1        9.38        4.96      1.46 o 
  -2   4   1      295.37      312.29      4.83 o 
  -1   4   1     1739.91     1484.68      8.99 o 
   0   4   1      599.66      587.12     60.88 o 
   1   4   1      146.93      160.86      2.78 o 
   2   4   1      443.03      471.83      4.71 o 
   3   4   1      778.48      840.86      6.65 o 
   4   4   1      241.19      270.57      4.10 o 
   5   4   1       45.46       38.52      1.90 o 
   6   4   1        0.11        0.87      1.17 o 
   7   4   1       15.87       14.44      1.90 o 
   8   4   1       31.58       30.19      2.48 o 
   9   4   1        1.92        0.29      2.19 o 
  10   4   1        0.05       -2.19      2.33 o 
  -7   5   1        0.35       -1.75      2.33 o 
  -6   5   1        4.37        5.54      2.04 o 
  -5   5   1        8.75       11.96      1.90 o 
  -4   5   1       35.19       27.57      2.33 o 
  -3   5   1       53.29       55.15      2.77 o 
  -2   5   1        0.26       -1.60      1.60 o 
  -1   5   1      710.46      592.61      6.33 o 
   0   5   1      325.43      298.80     28.13 o 
   1   5   1       59.44       77.50      2.34 o 
   2   5   1      341.77      395.80      4.84 o 
   3   5   1     1583.40     1711.84     10.44 o 
   4   5   1      177.40      169.55      3.65 o 
   5   5   1       41.92       43.91      2.04 o 
   6   5   1      125.83      114.76      3.50 o 
   7   5   1       10.68        8.46      1.75 o 
   8   5   1        5.12        6.27      2.04 o 
   9   5   1       12.07       12.54      2.77 o 
  10   5   1       15.04       11.67      2.63 o 
  -6   6   1        2.00        1.90      2.19 o 
  -5   6   1        1.24       -2.04      2.04 o 
  -4   6   1        2.94        3.65      1.75 o 
  -3   6   1       63.82       55.88      3.06 o 
  -2   6   1        9.30        6.12      1.60 o 
  -1   6   1       26.98       26.98      1.90 o 
   0   6   1      185.41      170.73     13.23 o 
   1   6   1      174.20      171.87      3.80 o 
   2   6   1      107.03       98.27      3.07 o 
   3   6   1        5.30        5.40      1.02 o 
   4   6   1       27.76       35.01      1.90 o 
   5   6   1        8.65       10.06      1.46 o 
   6   6   1       35.01       24.21      2.19 o 
   7   6   1       69.01       61.72      3.21 o 
   8   6   1        0.58       -0.29      1.75 o 
   9   6   1       10.62       13.71      2.48 o 
  10   6   1        0.22        3.65      2.04 o 
  -5   7   1        4.36        0.00      2.48 o 
  -4   7   1        0.24        1.60      1.75 o 
  -3   7   1        2.66       -0.29      1.90 o 
  -2   7   1        8.08        5.69      1.75 o 
  -1   7   1        0.04        3.79      1.46 o 
   0   7   1        8.01        6.80      2.19 o 
   1   7   1       36.60       39.10      2.19 o 
   2   7   1       41.48       44.64      2.33 o 
   3   7   1      225.07      248.08      4.68 o 
   4   7   1       83.16       79.54      3.06 o 
   5   7   1       34.88       29.03      2.33 o 
   6   7   1       18.83       17.79      2.33 o 
   7   7   1        1.51        3.50      1.90 o 
   8   7   1       14.79       10.50      2.19 o 
   9   7   1        1.46        4.37      1.90 o 
  -5   8   1        0.03        0.44      2.04 o 
  -4   8   1        1.12        1.60      2.19 o 
  -3   8   1        3.04        3.65      2.19 o 
  -2   8   1        2.74        0.29      1.90 o 
  -1   8   1        9.78        7.73      1.90 o 
   0   8   1       78.54       76.74      2.63 o 
   1   8   1       64.63       63.91      3.06 o 
   2   8   1        3.57        3.65      1.46 o 
   3   8   1       56.44       60.84      2.92 o 
   4   8   1       12.54        8.46      2.04 o 
   5   8   1      213.37      186.00      5.26 o 
   6   8   1       14.91       14.44      2.33 o 
   7   8   1       76.44       62.89      3.79 o 
   8   8   1        3.90        5.40      2.19 o 
   9   8   1       14.57       18.67      2.77 o 
  -4   9   1        0.09       -0.58      2.48 o 
  -3   9   1        0.85        0.44      2.19 o 
  -2   9   1       18.25       17.06      2.77 o 
  -1   9   1        0.60       -0.15      1.75 o 
   0   9   1        0.13        0.41      1.18 o 
   1   9   1        2.46        1.02      1.60 o 
   2   9   1        0.22        1.46      1.60 o 
   3   9   1       19.18       19.54      2.48 o 
   4   9   1       85.29       93.39      4.09 o 
   5   9   1       29.90       25.82      2.92 o 
   6   9   1       37.19       34.28      2.92 o 
   7   9   1        0.08       -1.17      2.04 o 
   8   9   1       14.09       10.94      2.33 o 
   9   9   1        0.02        1.90      2.33 o 
  -2  10   1        0.48       -0.15      2.19 o 
  -1  10   1       12.18       10.65      2.48 o 
   0  10   1        2.63        2.58      1.39 o 
   1  10   1        5.84        7.44      2.04 o 
   2  10   1        0.00       -2.19      2.19 o 
   3  10   1      100.55      109.89      4.82 o 
   4  10   1       33.91       32.23      3.21 o 
   5  10   1      112.33      107.27      5.11 o 
   6  10   1       25.12       23.77      3.21 o 
   7  10   1        0.33        0.73      2.04 o 
   8  10   1        3.68        2.04      2.33 o 
  -1  11   1        0.56        1.46      2.33 o 
   0  11   1        0.00       -0.51      1.49 o 
   1  11   1        0.22       -1.90      2.19 o 
   2  11   1        3.91        8.02      2.33 o 
   3  11   1        1.41       -2.19      2.33 o 
   4  11   1        5.66       10.35      2.48 o 
   5  11   1        0.02        1.60      2.33 o 
   6  11   1       12.14       10.65      2.33 o 
   7  11   1        9.74       11.96      2.48 o 
   1  12   1        3.20        2.33      2.92 o 
   2  12   1        4.53       -1.31      2.77 o 
   3  12   1       11.81       13.27      2.77 o 
   4  12   1        0.09       -1.02      2.62 o 
   5  12   1        0.10       -0.29      2.33 o 
  -6 -11   2        3.52        5.40      2.19 o 
  -5 -11   2        5.90        7.73      2.48 o 
  -4 -11   2        7.14        7.44      2.33 o 
  -3 -11   2        1.14        1.46      2.62 o 
  -2 -11   2       81.86       96.01      4.96 o 
  -1 -11   2       39.12       47.26      4.08 o 
   0 -11   2        0.15       -1.04      1.80 o 
  -7 -10   2        0.34        1.31      2.04 o 
  -6 -10   2        4.58        9.04      2.04 o 
  -5 -10   2        3.41        3.79      2.19 o 
  -4 -10   2        1.50        3.06      2.04 o 
  -3 -10   2       98.98      102.74      4.67 o 
  -2 -10   2       33.35       36.03      3.21 o 
  -1 -10   2        0.47        1.90      2.19 o 
   0 -10   2        4.28        3.27      3.79 o 
   1 -10   2        4.23        0.44      2.62 o 
   2 -10   2        4.18        3.65      2.92 o 
  -8  -9   2       12.28       11.23      2.77 o 
  -7  -9   2        8.67        8.31      2.48 o 
  -6  -9   2       34.86       27.42      3.06 o 
  -5  -9   2       18.41       18.67      2.63 o 
  -4  -9   2        3.77        2.92      2.04 o 
  -3  -9   2      125.47      128.17      4.67 o 
  -2  -9   2      116.47      121.44      4.38 o 
  -1  -9   2       96.68       98.65      4.23 o 
   0  -9   2       12.77       14.93      1.65 o 
   1  -9   2       28.29       28.88      2.92 o 
   2  -9   2       25.79       25.38      3.35 o 
   3  -9   2        6.82       11.81      2.62 o 
  -9  -8   2        0.01       -1.31      2.33 o 
  -8  -8   2        1.27        1.31      2.04 o 
  -7  -8   2        8.20        5.10      2.33 o 
  -6  -8   2       22.66       21.15      2.33 o 
  -5  -8   2       30.51       27.86      2.48 o 
  -4  -8   2       28.75       31.80      2.77 o 
  -3  -8   2       94.86       95.60      3.79 o 
  -2  -8   2        0.01       -1.46      1.46 o 
  -1  -8   2        1.95        7.58      1.60 o 
   0  -8   2      145.03      157.12      3.30 o 
   1  -8   2        5.12        5.83      1.90 o 
   2  -8   2      108.45      125.08      4.67 o 
   3  -8   2       62.11       63.02      3.94 o 
   4  -8   2        4.33        3.21      2.62 o 
  -9  -7   2        0.65       -0.87      2.19 o 
  -8  -7   2        2.74        6.71      2.04 o 
  -7  -7   2       38.05       31.94      3.06 o 
  -6  -7   2        5.28        7.73      2.04 o 
  -5  -7   2      110.70      101.30      3.94 o 
  -4  -7   2        1.80        4.08      1.60 o 
  -3  -7   2      156.91      142.41      4.09 o 
  -2  -7   2       29.62       31.94      2.04 o 
  -1  -7   2        7.50        6.85      1.46 o 
   0  -7   2        9.99       12.96      1.24 o 
   1  -7   2       82.46       97.49      3.65 o 
   2  -7   2       20.46       20.71      2.48 o 
   3  -7   2        2.28        4.08      2.04 o 
   4  -7   2        2.88        1.90      2.19 o 
   5  -7   2        1.10        2.04      2.33 o 
  -9  -6   2        0.14       -1.90      2.04 o 
  -8  -6   2        1.96        1.90      2.19 o 
  -7  -6   2        0.01        0.29      1.90 o 
  -6  -6   2      161.00      153.34      4.67 o 
  -5  -6   2       12.65       15.02      1.75 o 
  -4  -6   2      275.03      269.41      5.12 o 
  -3  -6   2        0.03        0.44      1.02 o 
  -2  -6   2        1.60        2.33      1.02 o 
  -1  -6   2        2.57        1.17      1.02 o 
   0  -6   2      117.48      119.84      6.21 o 
   1  -6   2        1.81        1.46      1.31 o 
   2  -6   2      104.15      114.00      3.65 o 
   3  -6   2      355.01      401.45      6.88 o 
   4  -6   2        0.06       -1.17      2.04 o 
   5  -6   2        1.26        3.50      1.75 o 
   6  -6   2        1.76        2.77      2.04 o 
  -9  -5   2       38.91       37.19      3.50 o 
  -8  -5   2        5.04        6.56      2.33 o 
  -7  -5   2       58.84       55.29      3.36 o 
  -6  -5   2       34.14       29.61      2.48 o 
  -5  -5   2       69.35       67.27      2.92 o 
  -4  -5   2       24.63       20.71      1.60 o 
  -3  -5   2       82.82       82.92      2.48 o 
  -2  -5   2        6.81       11.67      1.17 o 
  -1  -5   2      437.57      481.27      5.58 o 
   0  -5   2       81.37      103.72      2.77 o 
   1  -5   2        8.37        9.48      1.31 o 
   2  -5   2       14.58       12.98      1.60 o 
   3  -5   2       27.83       27.86      2.19 o 
   4  -5   2      126.38      115.19      3.94 o 
   5  -5   2        0.75        1.75      1.75 o 
   6  -5   2       19.52       22.31      2.77 o 
   7  -5   2        5.83        7.58      2.48 o 
  -9  -4   2        6.35        1.75      2.77 o 
  -8  -4   2       69.92       73.39      3.94 o 
  -7  -4   2      169.82      153.49      4.82 o 
  -6  -4   2      150.96      141.81      4.09 o 
  -5  -4   2      134.36      130.71      3.65 o 
  -4  -4   2      269.55      242.62      4.24 o 
  -3  -4   2        2.15        1.46      0.73 o 
  -2  -4   2      396.96      433.42      4.84 o 
  -1  -4   2        0.12       -0.87      0.87 o 
   0  -4   2      566.38      596.27      4.01 o 
   1  -4   2      476.66      540.77      5.58 o 
   2  -4   2        1.75        1.31      0.87 o 
   3  -4   2      259.99      248.93      4.68 o 
   4  -4   2       47.14       40.27      2.48 o 
   5  -4   2       14.43       16.48      2.19 o 
   6  -4   2       11.69       13.12      2.33 o 
   7  -4   2        3.51        6.71      2.33 o 
  -9  -3   2       58.17       50.33      3.79 o 
  -8  -3   2        4.22        6.85      2.19 o 
  -7  -3   2      305.54      306.48      6.29 o 
  -6  -3   2       23.23       25.09      2.04 o 
  -5  -3   2       26.78       28.59      1.90 o 
  -4  -3   2      290.97      275.26      4.25 o 
  -3  -3   2      107.58      107.22      2.48 o 
  -2  -3   2      555.12      643.49      5.31 o 
  -1  -3   2     1759.50     1898.53      8.77 o 
   0  -3   2       91.80       97.01      1.45 o 
   1  -3   2      616.59      611.88      5.31 o 
   2  -3   2      454.66      434.99      4.99 o 
   3  -3   2      187.09      185.21      3.65 o 
   4  -3   2       43.33       45.52      2.33 o 
   5  -3   2      299.96      345.88      6.14 o 
   6  -3   2       30.99       29.75      2.63 o 
   7  -3   2        0.34        3.65      1.90 o 
   8  -3   2        2.12       -2.48      2.48 o 
  -9  -2   2        0.67        1.46      2.33 o 
  -8  -2   2       55.15       52.66      3.50 o 
  -7  -2   2        7.00        4.52      2.19 o 
  -6  -2   2        4.02        4.67      1.46 o 
  -5  -2   2        0.62        4.23      1.17 o 
  -4  -2   2      486.32      503.83      5.58 o 
  -3  -2   2      434.61      408.09      4.41 o 
  -2  -2   2        0.06       -0.44      0.44 o 
  -1  -2   2     1122.53     1128.94      5.86 o 
   0  -2   2      348.41      346.60      3.97 o 
   1  -2   2       49.96       59.71      1.46 o 
   2  -2   2      146.68      131.31      2.49 o 
   3  -2   2      141.19      135.32      2.92 o 
   4  -2   2      218.56      240.38      4.24 o 
   5  -2   2        0.41        1.46      1.31 o 
   6  -2   2      304.27      309.87      6.29 o 
   7  -2   2       21.61       22.02      2.77 o 
   8  -2   2       11.87       12.25      2.48 o 
  -9  -1   2        1.64       -1.75      2.48 o 
  -8  -1   2        0.08        0.29      1.90 o 
  -7  -1   2       58.96       66.67      3.21 o 
  -6  -1   2      133.63      138.13      3.94 o 
  -5  -1   2        1.97        3.35      1.02 o 
  -4  -1   2      678.46      652.92      6.33 o 
  -3  -1   2      139.55      143.27      2.63 o 
  -2  -1   2      371.88      320.33      3.24 o 
  -1  -1   2     2676.56     2458.27     33.39 o 
   0  -1   2       66.63       66.52      0.83 o 
   1  -1   2      700.03      697.58      4.32 o 
   2  -1   2      323.41      321.55      3.38 o 
   3  -1   2       40.92       38.67      1.61 o 
   4  -1   2        0.01       -0.29      0.87 o 
   5  -1   2      112.10      131.99      3.50 o 
   6  -1   2       99.38      105.38      3.65 o 
   7  -1   2       35.62       34.57      2.77 o 
   8  -1   2        1.32        1.60      2.19 o 
   9  -1   2        0.92        8.31      2.48 o 
  -9   0   2        3.33       -0.15      2.33 o 
  -8   0   2       11.47       14.44      2.33 o 
  -7   0   2       17.63       17.50      2.19 o 
  -6   0   2        4.00        5.54      1.46 o 
  -5   0   2        2.18        4.52      1.31 o 
  -4   0   2      217.80      217.06      3.80 o 
  -3   0   2       22.35       25.24      1.31 o 
  -2   0   2      599.38      611.29      4.59 o 
  -1   0   2     2111.00     1920.03     28.58 o 
   0   0   2      215.48      179.68      1.25 o 
   1   0   2       53.99       39.60      0.88 o 
   2   0   2      532.41      597.64      4.29 o 
   3   0   2      736.08      812.23      5.92 o 
   4   0   2      128.05      130.76      2.78 o 
   5   0   2      103.56      112.71      3.07 o 
   6   0   2      242.23      250.12      5.12 o 
   7   0   2       94.96       99.97      3.79 o 
   8   0   2        2.86        3.65      2.04 o 
   9   0   2      101.02      113.24      5.25 o 
  -9   1   2        0.24        0.00      2.19 o 
  -8   1   2        1.01       -2.33      2.33 o 
  -7   1   2       51.93       58.94      3.50 o 
  -6   1   2      199.39      199.71      4.97 o 
  -5   1   2        7.38       10.65      1.46 o 
  -4   1   2      139.10      181.88      3.65 o 
  -3   1   2      546.09      543.45      5.44 o 
  -2   1   2     1348.47     1426.94      7.50 o 
  -1   1   2       34.18       35.76      1.02 o 
   0   1   2      355.82      315.76      3.03 o 
   1   1   2     1723.05     1590.10     24.25 o 
   2   1   2      235.33      277.30      2.79 o 
   3   1   2       25.70       20.57      1.02 o 
   4   1   2       24.35       25.97      1.31 o 
   5   1   2      163.42      186.16      3.80 o 
   6   1   2        0.20        0.29      1.31 o 
   7   1   2       12.99       14.44      2.04 o 
   8   1   2       28.06       23.92      2.92 o 
   9   1   2       19.28       23.77      3.06 o 
  -8   2   2       10.01        8.75      2.77 o 
  -7   2   2       26.21       24.36      2.63 o 
  -6   2   2       38.94       44.49      2.77 o 
  -5   2   2       41.01       38.22      2.33 o 
  -4   2   2       11.71        9.48      1.46 o 
  -3   2   2      585.67      531.05      5.74 o 
  -2   2   2     2633.06     2510.02     45.66 o 
  -1   2   2      375.33      391.31      3.82 o 
   0   2   2        2.63        2.08      0.31 o 
   1   2   2      104.49      108.85      1.76 o 
   2   2   2       21.37       21.74      0.88 o 
   3   2   2      276.79      310.44      3.52 o 
   4   2   2      820.60      914.01      6.94 o 
   5   2   2      144.45      124.62      3.07 o 
   6   2   2       17.27       21.73      1.75 o 
   7   2   2       46.14       42.89      2.63 o 
   8   2   2       22.49       31.21      2.63 o 
   9   2   2       55.20       54.70      3.94 o 
  10   2   2        0.31       -1.90      2.48 o 
  -8   3   2        2.14        1.02      2.33 o 
  -7   3   2       17.37       15.60      2.48 o 
  -6   3   2       13.62       13.27      2.19 o 
  -5   3   2        9.05       10.50      1.75 o 
  -4   3   2       26.20       26.11      2.04 o 
  -3   3   2     1987.52     1941.79     11.96 o 
  -2   3   2       41.91       40.86      1.90 o 
  -1   3   2       77.95       67.18      1.90 o 
   0   3   2     1465.72     1565.13     45.23 o 
   1   3   2      456.00      475.97      4.13 o 
   2   3   2        0.11        9.33      0.73 o 
   3   3   2      179.09      199.13      3.07 o 
   4   3   2      127.66      145.82      2.92 o 
   5   3   2     1145.20     1202.10      9.32 o 
   6   3   2        4.77        7.00      1.31 o 
   7   3   2        9.51       11.67      1.60 o 
   8   3   2       44.39       48.87      3.21 o 
   9   3   2        1.98        3.50      2.33 o 
  10   3   2       22.71       18.08      2.92 o 
  -7   4   2        0.26       -2.33      2.33 o 
  -6   4   2       14.36       12.83      2.19 o 
  -5   4   2        3.55        5.25      1.75 o 
  -4   4   2       28.21       25.82      2.33 o 
  -3   4   2      140.82      140.80      3.80 o 
  -2   4   2     9748.14     9351.88    109.86 o 
  -1   4   2       26.41       22.32      1.46 o 
   0   4   2      712.20      810.51     20.08 o 
   1   4   2      772.87      788.57      6.06 o 
   2   4   2       35.01       41.00      1.46 o 
   3   4   2      469.79      530.66      5.44 o 
   4   4   2      518.54      512.13      5.73 o 
   5   4   2       87.94       89.05      2.77 o 
   6   4   2       32.61       35.59      2.04 o 
   7   4   2        8.06        8.02      1.46 o 
   8   4   2        5.08        3.94      2.04 o 
   9   4   2        1.40        5.10      2.04 o 
  10   4   2        1.27        5.40      2.04 o 
  -7   5   2        5.37        1.31      2.48 o 
  -6   5   2        0.01        0.87      1.90 o 
  -5   5   2        1.28        2.19      1.90 o 
  -4   5   2       58.14       47.85      2.92 o 
  -3   5   2      106.95      111.53      3.80 o 
  -2   5   2        1.47       -0.73      1.75 o 
  -1   5   2      402.76      392.85      5.28 o 
   0   5   2      126.00      133.33      2.22 o 
   1   5   2       75.77       67.15      2.19 o 
   2   5   2      288.98      291.46      4.25 o 
   3   5   2       77.00       91.68      2.63 o 
   4   5   2       11.37       14.15      1.31 o 
   5   5   2       50.78       50.05      2.33 o 
   6   5   2       28.63       28.88      2.04 o 
   7   5   2        1.61        1.90      1.46 o 
   8   5   2       31.39       39.09      2.92 o 
   9   5   2       33.03       34.86      2.92 o 
  10   5   2        0.00       -2.19      2.19 o 
  -6   6   2        0.79        2.19      1.90 o 
  -5   6   2        8.95       12.10      2.04 o 
  -4   6   2        0.32        2.04      1.90 o 
  -3   6   2      141.90      117.25      4.23 o 
  -2   6   2      472.57      439.87      6.74 o 
  -1   6   2       65.16       60.71      2.63 o 
   0   6   2        6.49       12.10      2.92 o 
   1   6   2      593.48      636.35      6.91 o 
   2   6   2      368.55      391.06      5.42 o 
   3   6   2      202.49      221.34      4.24 o 
   4   6   2      112.74      104.25      3.07 o 
   5   6   2        0.31        2.92      1.17 o 
   6   6   2       12.55       12.10      1.60 o 
   7   6   2       24.87       22.02      2.33 o 
   8   6   2       24.27       26.69      2.77 o 
   9   6   2        0.22        0.87      2.04 o 
  10   6   2        8.06        7.44      2.62 o 
  -5   7   2        8.33        4.37      2.19 o 
  -4   7   2        4.77        7.29      2.04 o 
  -3   7   2        0.05       -1.31      2.04 o 
  -2   7   2       76.33       64.79      3.36 o 
  -1   7   2        9.19       11.23      1.75 o 
   0   7   2       20.43       19.78      1.24 o 
   1   7   2       41.55       41.87      2.33 o 
   2   7   2      335.18      359.05      5.56 o 
   3   7   2      101.80      109.63      3.50 o 
   4   7   2       46.07       38.37      2.33 o 
   5   7   2       85.81       77.79      3.21 o 
   6   7   2        0.39       -1.31      1.31 o 
   7   7   2        1.50        3.50      1.75 o 
   8   7   2       15.44       12.25      2.48 o 
   9   7   2       10.00        8.02      2.48 o 
  10   7   2        0.66       -0.58      2.48 o 
  -4   8   2        6.67        6.56      2.48 o 
  -3   8   2        7.06        5.40      2.19 o 
  -2   8   2       16.57       14.88      2.48 o 
  -1   8   2       10.35        8.02      1.75 o 
   0   8   2        3.15        2.35      1.09 o 
   1   8   2       26.47       24.80      2.33 o 
   2   8   2        4.33        5.10      1.46 o 
   3   8   2       24.78       24.36      2.19 o 
   4   8   2       18.50       16.19      1.90 o 
   5   8   2       31.16       27.13      2.33 o 
   6   8   2       37.25       29.90      2.63 o 
   7   8   2        1.70        1.31      1.90 o 
   8   8   2       13.67       15.31      2.63 o 
   9   8   2        3.76        2.92      2.19 o 
  -3   9   2        2.01        1.46      2.48 o 
  -2   9   2        0.64       -0.58      2.19 o 
  -1   9   2        0.64        1.90      1.60 o 
   0   9   2        7.75       10.76      2.04 o 
   1   9   2        1.71        1.02      1.75 o 
   2   9   2       44.56       46.24      3.06 o 
   3   9   2       34.81       39.82      2.77 o 
   4   9   2        0.94       -0.87      2.04 o 
   5   9   2        0.03        1.75      1.90 o 
   6   9   2        0.67        0.44      2.04 o 
   7   9   2       27.99       24.94      2.63 o 
   8   9   2        0.00       -1.31      2.04 o 
   9   9   2       12.43       12.10      2.77 o 
  -2  10   2        0.70        3.65      2.19 o 
  -1  10   2        6.84        6.71      2.48 o 
   0  10   2        7.51        7.29      2.99 o 
   1  10   2        0.02        2.19      1.90 o 
   2  10   2       12.63       16.48      2.62 o 
   3  10   2        1.14        1.02      2.04 o 
   4  10   2      105.75      108.87      4.67 o 
   5  10   2        4.46        4.08      2.33 o 
   6  10   2       20.84       16.77      2.48 o 
   7  10   2        2.20        3.50      2.04 o 
   8  10   2        5.05        8.02      2.33 o 
  -1  11   2        0.17       -0.73      2.33 o 
   0  11   2        0.22       -0.21      3.35 o 
   1  11   2        1.89       -1.31      2.33 o 
   2  11   2        6.02        6.56      2.48 o 
   3  11   2       27.87       33.84      3.21 o 
   4  11   2        2.64        0.58      2.48 o 
   5  11   2       10.60       14.29      2.77 o 
   6  11   2        3.60        0.29      2.33 o 
   7  11   2       14.62       15.02      2.62 o 
   1  12   2        0.07       -0.29      2.48 o 
   2  12   2       16.53       17.50      3.21 o 
   3  12   2        4.70        1.75      2.92 o 
   4  12   2       23.51       20.86      3.35 o 
   5  12   2        7.04        7.58      2.77 o 
  -6 -11   3        0.50        2.04      2.04 o 
  -5 -11   3        0.63        0.73      2.19 o 
  -4 -11   3        0.22       -0.44      2.19 o 
  -3 -11   3       13.07       18.37      2.92 o 
  -2 -11   3        0.00        2.62      2.33 o 
  -1 -11   3       13.61       13.56      2.92 o 
   0 -11   3       11.71       15.46      1.96 o 
  -7 -10   3       16.17       20.71      2.92 o 
  -6 -10   3        0.02       -0.58      2.04 o 
  -5 -10   3        0.11       -0.15      1.90 o 
  -4 -10   3       52.18       46.24      3.79 o 
  -3 -10   3       82.01       77.92      4.52 o 
  -2 -10   3       17.80       22.46      2.92 o 
  -1 -10   3       13.64       21.29      2.48 o 
   0 -10   3        3.77        4.60      1.75 o 
   1 -10   3        0.29       -2.33      2.33 o 
   2 -10   3        0.01        0.00      2.19 o 
  -8  -9   3        2.27        2.62      2.19 o 
  -7  -9   3        2.85        3.79      2.04 o 
  -6  -9   3        3.57        0.58      2.33 o 
  -5  -9   3       14.78       13.56      2.48 o 
  -4  -9   3        0.92       -2.48      2.48 o 
  -3  -9   3      200.73      205.37      5.99 o 
  -2  -9   3       90.88      104.92      4.23 o 
  -1  -9   3        0.11        1.17      1.90 o 
   0  -9   3       41.75       39.02      2.22 o 
   1  -9   3       30.48       33.98      3.06 o 
   2  -9   3        3.98        2.19      2.48 o 
   3  -9   3        7.38       10.50      2.48 o 
  -8  -8   3        2.48        3.21      2.04 o 
  -7  -8   3        8.10        9.92      2.33 o 
  -6  -8   3        2.15        2.04      1.90 o 
  -5  -8   3        0.16        1.17      1.75 o 
  -4  -8   3      329.29      339.15      6.73 o 
  -3  -8   3       82.14       73.11      3.79 o 
  -2  -8   3        1.35       -1.02      1.75 o 
  -1  -8   3       40.72       47.26      2.77 o 
   0  -8   3       42.23       43.74      2.01 o 
   1  -8   3       23.94       30.48      2.77 o 
   2  -8   3       21.17       16.48      2.77 o 
   3  -8   3        1.49        5.54      2.04 o 
   4  -8   3       19.19       16.48      3.21 o 
  -9  -7   3        6.76        7.73      2.48 o 
  -8  -7   3        8.55       10.94      2.19 o 
  -7  -7   3       34.35       34.57      3.06 o 
  -6  -7   3        4.68        8.46      1.75 o 
  -5  -7   3        7.43       11.23      1.90 o 
  -4  -7   3      163.32      156.71      4.67 o 
  -3  -7   3      137.40      120.03      3.94 o 
  -2  -7   3      354.77      388.42      6.29 o 
  -1  -7   3       90.02       91.51      3.50 o 
   0  -7   3      147.62      145.48      3.04 o 
   1  -7   3      164.05      179.64      4.82 o 
   2  -7   3       48.35       49.89      3.21 o 
   3  -7   3        9.14       11.08      2.19 o 
   4  -7   3        5.60        7.29      2.04 o 
   5  -7   3        8.85        4.81      2.77 o 
  -9  -6   3        0.71        4.96      1.90 o 
  -8  -6   3        5.62        6.27      2.19 o 
  -7  -6   3       27.08       25.09      2.48 o 
  -6  -6   3       14.75       15.31      2.04 o 
  -5  -6   3       96.78       92.24      3.50 o 
  -4  -6   3      117.44       95.63      3.36 o 
  -3  -6   3       31.19       24.65      1.75 o 
  -2  -6   3        0.58        2.92      1.31 o 
  -1  -6   3      353.59      340.57      5.56 o 
   0  -6   3        0.52        0.66      0.87 o 
   1  -6   3      553.29      629.39      7.92 o 
   2  -6   3      244.69      256.39      5.55 o 
   3  -6   3        0.16        0.15      1.60 o 
   4  -6   3       49.11       47.70      3.36 o 
   5  -6   3        1.71        5.83      1.90 o 
   6  -6   3        6.57        5.40      2.19 o 
  -9  -5   3        1.92        5.40      2.19 o 
  -8  -5   3       37.67       38.65      3.06 o 
  -7  -5   3       14.01       11.38      2.33 o 
  -6  -5   3      146.51      149.52      4.38 o 
  -5  -5   3        3.04        2.19      1.46 o 
  -4  -5   3      135.28      122.97      3.51 o 
  -3  -5   3      103.98       95.34      2.92 o 
  -2  -5   3      113.02       87.77      2.77 o 
  -1  -5   3      123.61      139.78      3.21 o 
   0  -5   3      377.75      448.63      4.62 o 
   1  -5   3      211.20      217.39      4.24 o 
   2  -5   3        1.40        1.46      1.31 o 
   3  -5   3       18.97       17.50      1.90 o 
   4  -5   3        1.53        2.33      1.60 o 
   5  -5   3       26.85       26.11      2.48 o 
   6  -5   3        0.02       -1.17      2.04 o 
   7  -5   3        7.81        9.62      2.62 o 
  -9  -4   3        0.02       -2.19      2.19 o 
  -8  -4   3        2.03        0.87      2.19 o 
  -7  -4   3       65.55       70.47      3.50 o 
  -6  -4   3        0.10        0.87      1.46 o 
  -5  -4   3      180.73      177.37      4.24 o 
  -4  -4   3       38.35       40.56      1.90 o 
  -3  -4   3        1.01       -0.29      0.73 o 
  -2  -4   3        5.70        7.29      1.02 o 
  -1  -4   3      112.53      130.01      2.78 o 
   0  -4   3       16.00       25.23      1.03 o 
   1  -4   3      504.57      532.67      5.87 o 
   2  -4   3     1283.37     1365.98      9.93 o 
   3  -4   3       96.96       86.86      2.92 o 
   4  -4   3       10.86       15.75      1.75 o 
   5  -4   3       22.28       21.73      2.19 o 
   6  -4   3        0.11       -0.29      1.90 o 
   7  -4   3        1.35       -0.73      2.48 o 
  -9  -3   3        9.34       12.69      2.62 o 
  -8  -3   3       44.30       42.74      3.50 o 
  -7  -3   3        3.94        6.71      1.75 o 
  -6  -3   3      134.01      123.38      3.94 o 
  -5  -3   3       16.18       12.11      1.60 o 
  -4  -3   3       38.59       42.45      1.90 o 
  -3  -3   3        4.76        6.85      1.02 o 
  -2  -3   3     1150.03     1178.54      7.73 o 
  -1  -3   3      193.43      218.49      3.22 o 
   0  -3   3        2.88        1.71      0.41 o 
   1  -3   3      407.86      428.72      4.70 o 
   2  -3   3      274.69      256.07      4.10 o 
   3  -3   3      886.30      835.94      7.67 o 
   4  -3   3       28.87       30.63      2.04 o 
   5  -3   3      100.30      111.95      3.65 o 
   6  -3   3        3.11        4.52      1.60 o 
   7  -3   3       11.20       10.06      2.33 o 
   8  -3   3        8.42        9.33      2.62 o 
  -9  -2   3       27.75       29.46      3.50 o 
  -8  -2   3       35.06       33.99      3.21 o 
  -7  -2   3       37.80       32.09      2.77 o 
  -6  -2   3       29.73       35.15      2.19 o 
  -5  -2   3       49.05       45.81      2.33 o 
  -4  -2   3        8.83       13.42      1.31 o 
  -3  -2   3      538.62      560.10      5.59 o 
  -2  -2   3       42.57       48.89      1.61 o 
  -1  -2   3      226.09      226.13      2.93 o 
   0  -2   3     1720.38     1741.24     23.72 o 
   1  -2   3      408.58      372.90      3.97 o 
   2  -2   3      344.75      285.75      3.81 o 
   3  -2   3       74.04       84.37      2.34 o 
   4  -2   3        5.90        5.83      1.31 o 
   5  -2   3       29.57       30.34      2.19 o 
   6  -2   3        3.65        0.15      1.90 o 
   7  -2   3        7.55       10.35      2.33 o 
   8  -2   3        5.63        7.00      2.77 o 
  -9  -1   3        0.02        3.21      2.19 o 
  -8  -1   3       80.29       92.21      4.38 o 
  -7  -1   3       31.11       34.71      2.77 o 
  -6  -1   3       59.73       63.03      3.06 o 
  -5  -1   3      113.46      115.35      3.36 o 
  -4  -1   3      142.62      138.06      3.21 o 
  -3  -1   3       29.70       34.14      1.46 o 
  -2  -1   3     1656.09     1580.63     33.92 o 
  -1  -1   3      129.56      121.43      2.05 o 
   0  -1   3      219.31      190.72      1.66 o 
   1  -1   3     2403.13     2174.38     35.82 o 
   2  -1   3      159.53      155.36      2.63 o 
   3  -1   3      368.23      398.42      4.55 o 
   4  -1   3     1280.15     1401.41      9.64 o 
   5  -1   3       60.71       71.94      2.63 o 
   6  -1   3        7.05        5.10      1.75 o 
   7  -1   3       15.68       17.65      2.33 o 
   8  -1   3       14.46       10.35      2.63 o 
   9  -1   3        4.09       -0.87      3.06 o 
  -9   0   3       20.03       22.46      3.35 o 
  -8   0   3        0.31       -1.46      2.19 o 
  -7   0   3        0.55       -1.90      1.90 o 
  -6   0   3        2.83        1.31      1.46 o 
  -5   0   3       45.76       44.50      2.33 o 
  -4   0   3       60.01       47.72      2.04 o 
  -3   0   3       66.38       60.43      1.90 o 
  -2   0   3      131.88      122.53      2.34 o 
  -1   0   3      549.14      524.81      3.99 o 
   0   0   3      352.31      319.45      2.08 o 
   1   0   3     1470.01     1303.90     25.38 o 
   2   0   3      345.92      341.01      3.53 o 
   3   0   3     1281.11     1390.88      8.05 o 
   4   0   3        3.77        3.06      1.02 o 
   5   0   3     1123.24     1244.40      9.75 o 
   6   0   3       41.24       49.31      2.48 o 
   7   0   3       42.35       40.84      2.77 o 
   8   0   3       78.89       85.80      4.09 o 
   9   0   3       83.06       94.84      5.11 o 
  -8   1   3        6.55        5.10      2.33 o 
  -7   1   3       11.31       10.79      2.19 o 
  -6   1   3        0.12       -0.29      1.60 o 
  -5   1   3      139.79      127.49      3.65 o 
  -4   1   3        4.36        3.65      1.17 o 
  -3   1   3       82.24       98.11      2.48 o 
  -2   1   3      469.06      423.38      4.41 o 
  -1   1   3     1049.99     1035.32      5.98 o 
   0   1   3      818.86      777.87      3.27 o 
   1   1   3       11.07       12.11      0.58 o 
   2   1   3       51.89       67.31      1.61 o 
   3   1   3       20.28       25.67      1.17 o 
   4   1   3       53.84       51.52      1.90 o 
   5   1   3      201.20      219.28      4.24 o 
   6   1   3      142.73      152.47      3.94 o 
   7   1   3        0.03        0.00      1.60 o 
   8   1   3        1.87        4.52      2.48 o 
   9   1   3       12.09       14.73      3.06 o 
  -8   2   3        2.80        1.75      2.33 o 
  -7   2   3        0.08       -0.73      1.75 o 
  -6   2   3        0.06        0.15      1.60 o 
  -5   2   3       23.70       16.77      2.04 o 
  -4   2   3        0.60        0.87      1.17 o 
  -3   2   3        0.36        1.75      1.02 o 
  -2   2   3      577.56      628.65      5.74 o 
  -1   2   3      931.67      902.61      6.09 o 
   0   2   3      316.43      340.29      2.72 o 
   1   2   3      487.00      486.23      3.99 o 
   2   2   3     2416.16     2398.12     39.21 o 
   3   2   3      591.78      594.36      5.16 o 
   4   2   3      419.99      454.08      5.14 o 
   5   2   3      878.80      957.55      8.26 o 
   6   2   3      318.34      314.60      5.41 o 
   7   2   3        3.84        4.96      1.46 o 
   8   2   3      436.84      436.57      8.05 o 
   9   2   3       68.54       71.93      4.38 o 
  10   2   3        6.16        3.50      2.92 o 
  -8   3   3        8.47        7.29      2.62 o 
  -7   3   3       28.75       29.32      2.92 o 
  -6   3   3        2.88        3.35      1.90 o 
  -5   3   3       24.26       27.86      2.33 o 
  -4   3   3      127.14      112.14      3.65 o 
  -3   3   3      559.78      568.37      6.75 o 
  -2   3   3      153.89      129.78      3.07 o 
  -1   3   3       98.84       81.21      2.19 o 
   0   3   3       35.09       25.89      2.33 o 
   1   3   3        0.07        0.73      0.44 o 
   2   3   3       16.02       14.44      0.88 o 
   3   3   3        0.26        0.73      0.58 o 
   4   3   3       95.84      106.75      2.63 o 
   5   3   3       57.52       63.92      2.48 o 
   6   3   3        5.34        3.79      1.31 o 
   7   3   3       10.53        8.46      1.90 o 
   8   3   3       81.66       74.86      4.09 o 
   9   3   3       77.47       72.81      4.52 o 
  10   3   3        1.45        0.44      2.33 o 
  -7   4   3        9.05        5.69      2.62 o 
  -6   4   3        2.89        5.40      1.90 o 
  -5   4   3        0.04       -1.46      1.90 o 
  -4   4   3      186.17      163.62      4.53 o 
  -3   4   3      419.07      383.39      6.01 o 
  -2   4   3        0.55        2.48      1.75 o 
  -1   4   3      110.69       83.25      2.48 o 
   0   4   3       19.41       16.31      2.26 o 
   1   4   3       11.29       18.09      1.17 o 
   2   4   3        3.90        7.00      0.87 o 
   3   4   3     1295.10     1367.62      8.78 o 
   4   4   3      140.38      130.91      3.07 o 
   5   4   3      142.16      139.50      3.36 o 
   6   4   3      199.64      210.14      4.53 o 
   7   4   3       14.28       14.00      1.90 o 
   8   4   3      224.58      232.73      5.84 o 
   9   4   3        4.35        3.94      2.33 o 
  10   4   3        0.04        0.00      2.04 o 
  -7   5   3        2.85        0.15      2.33 o 
  -6   5   3        6.07        6.12      2.48 o 
  -5   5   3        0.77        1.60      1.90 o 
  -4   5   3      548.82      500.88      7.91 o 
  -3   5   3       56.88       48.00      2.92 o 
  -2   5   3       49.70       38.23      2.48 o 
  -1   5   3       33.13      111.60      3.06 o 
   0   5   3      221.63      170.90     48.34 o 
   1   5   3        2.29        5.25      1.02 o 
   2   5   3      224.54      253.98      4.10 o 
   3   5   3      234.77      244.91      4.10 o 
   4   5   3      647.30      690.32      7.06 o 
   5   5   3        0.37        1.60      1.17 o 
   6   5   3        4.49        4.96      1.46 o 
   7   5   3       35.79       31.65      2.33 o 
   8   5   3        1.48       -0.58      2.04 o 
   9   5   3       26.96       26.25      2.92 o 
  10   5   3        0.31       -1.75      2.19 o 
  -6   6   3        0.88        0.29      2.48 o 
  -5   6   3        0.06       -2.04      2.19 o 
  -4   6   3       49.43       42.01      3.36 o 
  -3   6   3     1144.85      990.42     10.90 o 
  -2   6   3       17.54       10.06      2.04 o 
  -1   6   3      162.42      111.60      3.51 o 
   0   6   3       97.86       69.08     21.46 o 
   1   6   3        0.18       -1.02      1.02 o 
   2   6   3       37.99       34.72      2.04 o 
   3   6   3      248.96      236.66      4.39 o 
   4   6   3        1.67       -0.15      1.31 o 
   5   6   3       68.17       66.83      2.77 o 
   6   6   3        7.18        3.94      1.75 o 
   7   6   3        0.54        1.02      1.75 o 
   8   6   3        0.01       -1.90      1.90 o 
   9   6   3        3.07        2.62      2.04 o 
  10   6   3        4.38        5.69      2.33 o 
  -5   7   3        2.55        3.65      2.33 o 
  -4   7   3       34.31       23.34      3.21 o 
  -3   7   3        0.32        1.17      2.19 o 
  -2   7   3       76.57       49.90      3.21 o 
  -1   7   3        0.15        0.29      1.60 o 
   0   7   3        1.39        4.13      1.97 o 
   1   7   3      133.09      138.73      3.80 o 
   2   7   3      167.76      162.75      4.09 o 
   3   7   3       14.00       16.04      1.75 o 
   4   7   3       85.65       81.88      3.21 o 
   5   7   3       57.52       54.71      2.77 o 
   6   7   3        2.78        6.12      1.46 o 
   7   7   3       58.41       59.52      3.36 o 
   8   7   3       55.81       60.83      3.65 o 
   9   7   3        0.18       -0.29      2.04 o 
  10   7   3       10.92       11.81      2.62 o 
  -4   8   3       27.01       15.46      3.06 o 
  -3   8   3       58.15       36.62      3.36 o 
  -2   8   3        3.19        3.94      1.90 o 
  -1   8   3        0.49        0.58      1.75 o 
   0   8   3       66.43       61.05     17.87 o 
   1   8   3       68.93       72.37      3.36 o 
   2   8   3       23.37       18.81      2.19 o 
   3   8   3       15.13       14.15      1.90 o 
   4   8   3        3.47        5.40      1.60 o 
   5   8   3        0.54        1.17      1.46 o 
   6   8   3       34.44       33.99      2.48 o 
   7   8   3       19.59       18.23      2.63 o 
   8   8   3        0.24        2.48      1.75 o 
   9   8   3        9.11       15.46      2.48 o 
  -3   9   3       15.51       10.35      2.77 o 
  -2   9   3        3.85        1.31      2.19 o 
  -1   9   3        2.09        0.87      1.90 o 
   0   9   3       11.92        5.41      2.26 o 
   1   9   3      117.53      125.09      4.38 o 
   2   9   3       68.00       69.89      3.50 o 
   3   9   3        7.79        5.25      1.90 o 
   4   9   3       73.30       76.60      3.65 o 
   5   9   3        2.29        3.79      1.75 o 
   6   9   3        0.03       -1.31      1.75 o 
   7   9   3       26.15       28.15      2.77 o 
   8   9   3       13.33        9.92      2.33 o 
   9   9   3        0.90        0.00      2.33 o 
  -2  10   3        1.16       -0.87      2.33 o 
  -1  10   3        0.99        1.75      2.19 o 
   0  10   3        1.51        3.43      1.44 o 
   1  10   3        0.05        1.90      1.90 o 
   2  10   3        0.62       -0.29      1.90 o 
   3  10   3        3.80        8.31      2.04 o 
   4  10   3       16.84       21.29      2.63 o 
   5  10   3       24.71       25.38      2.77 o 
   6  10   3        0.00        1.75      1.75 o 
   7  10   3        7.34       10.79      2.33 o 
   8  10   3        1.16       -0.44      2.33 o 
  -1  11   3        0.03       -0.44      2.19 o 
   0  11   3        1.37       -1.17      3.21 o 
   1  11   3        9.19       13.56      2.62 o 
   2  11   3        6.98        4.96      2.48 o 
   3  11   3        0.49        3.50      2.04 o 
   4  11   3        0.03        3.50      2.19 o 
   5  11   3        0.50        1.60      2.19 o 
   6  11   3        9.63       11.37      2.62 o 
   7  11   3        1.35       -0.44      2.19 o 
   2  12   3        0.76       -0.44      2.77 o 
   3  12   3       29.42       38.80      3.79 o 
   4  12   3        4.74        3.94      2.77 o 
   5  12   3       10.37        7.87      2.48 o 
  -5 -11   4        1.85        4.23      2.33 o 
  -4 -11   4        0.18       -0.44      2.04 o 
  -3 -11   4        0.76        2.92      2.04 o 
  -2 -11   4       16.07       18.08      3.06 o 
  -1 -11   4       11.91       12.10      3.06 o 
  -6 -10   4        8.49       10.65      2.33 o 
  -5 -10   4        3.24        3.94      1.90 o 
  -4 -10   4        2.11        2.33      2.04 o 
  -3 -10   4        8.49        9.62      2.33 o 
  -2 -10   4        3.09        6.56      2.04 o 
  -1 -10   4        0.14       -0.58      2.04 o 
   0 -10   4        0.05       -0.36      1.44 o 
   1 -10   4        6.60        7.29      2.33 o 
  -7  -9   4        0.11       -2.04      2.04 o 
  -6  -9   4       10.06        7.73      2.19 o 
  -5  -9   4        0.89        0.73      2.04 o 
  -4  -9   4       56.25       57.77      3.79 o 
  -3  -9   4        0.12        2.48      1.90 o 
  -2  -9   4       64.39       64.49      3.65 o 
  -1  -9   4       63.29       71.20      3.79 o 
   0  -9   4        2.44        5.40      1.34 o 
   1  -9   4        0.01        3.79      2.04 o 
   2  -9   4       47.93       46.53      3.65 o 
   3  -9   4        1.59        2.04      2.33 o 
  -8  -8   4        6.58        8.90      2.48 o 
  -7  -8   4        0.19        0.73      1.75 o 
  -6  -8   4        3.06        6.12      1.90 o 
  -5  -8   4       84.89       80.11      3.94 o 
  -4  -8   4      189.35      193.67      5.26 o 
  -3  -8   4       51.74       58.21      3.21 o 
  -2  -8   4       30.47       32.67      2.77 o 
  -1  -8   4       11.04        8.46      1.90 o 
   0  -8   4        6.01        4.81      1.44 o 
   1  -8   4        3.73        3.21      2.04 o 
   2  -8   4        2.46        4.23      1.75 o 
   3  -8   4       14.82       18.23      2.77 o 
   4  -8   4        4.07       -0.29      2.48 o 
  -8  -7   4        6.27        8.46      2.19 o 
  -7  -7   4        5.47        7.15      1.90 o 
  -6  -7   4       22.06       20.71      2.63 o 
  -5  -7   4        3.08        4.81      2.33 o 
  -4  -7   4      401.25      363.71      6.73 o 
  -3  -7   4      166.16      165.77      4.53 o 
  -2  -7   4       17.12       20.42      2.19 o 
  -1  -7   4      272.19      277.65      5.41 o 
   0  -7   4      134.60      155.95      3.20 o 
   1  -7   4        5.49        3.94      1.90 o 
   2  -7   4       80.25       79.82      3.79 o 
   3  -7   4        7.73        8.75      2.33 o 
   4  -7   4        4.69        3.50      2.33 o 
   5  -7   4        2.52        5.10      2.19 o 
  -9  -6   4        0.80        2.77      1.90 o 
  -8  -6   4        7.12        8.60      2.33 o 
  -7  -6   4        5.59        7.87      2.04 o 
  -6  -6   4        0.88        0.29      1.75 o 
  -5  -6   4      476.74      468.41      7.47 o 
  -4  -6   4      151.67      149.25      4.38 o 
  -3  -6   4        3.49        3.06      1.60 o 
  -2  -6   4       69.03       70.63      2.92 o 
  -1  -6   4      152.92      150.15      3.94 o 
   0  -6   4        4.65        6.98      2.04 o 
   1  -6   4       15.69       18.23      1.90 o 
   2  -6   4        6.07        3.06      1.90 o 
   3  -6   4       61.59       62.01      3.21 o 
   4  -6   4        1.05        1.02      1.75 o 
   5  -6   4        1.69        2.77      2.04 o 
   6  -6   4        0.05       -2.04      2.48 o 
  -9  -5   4        1.31        5.40      2.04 o 
  -8  -5   4       30.58       30.34      3.06 o 
  -7  -5   4        1.54       -0.58      1.90 o 
  -6  -5   4        5.61        4.23      1.90 o 
  -5  -5   4      215.52      201.07      5.11 o 
  -4  -5   4      167.76      143.01      4.09 o 
  -3  -5   4      663.88      672.11      7.49 o 
  -2  -5   4       37.38       36.03      2.19 o 
  -1  -5   4      914.48      977.14      8.70 o 
   0  -5   4      607.80      677.65     12.85 o 
   1  -5   4       74.57       84.36      2.92 o 
   2  -5   4       98.68       93.71      3.21 o 
   3  -5   4       36.37       32.97      2.33 o 
   4  -5   4       45.18       45.66      2.92 o 
   5  -5   4        0.62        1.90      2.04 o 
   6  -5   4        4.18        4.96      2.33 o 
   7  -5   4        0.02        0.00      2.19 o 
  -9  -4   4        3.75        2.19      2.48 o 
  -8  -4   4       27.78       23.92      3.06 o 
  -7  -4   4       16.04       17.65      2.33 o 
  -6  -4   4       78.45       80.40      3.36 o 
  -5  -4   4       94.55       83.78      3.21 o 
  -4  -4   4        6.00        5.83      1.31 o 
  -3  -4   4       52.98       66.25      2.48 o 
  -2  -4   4      569.32      565.63      6.32 o 
  -1  -4   4       18.95       21.59      1.60 o 
   0  -4   4     1307.61     1498.23      7.72 o 
   1  -4   4      752.21      770.61      7.36 o 
   2  -4   4        8.76        7.58      1.17 o 
   3  -4   4      153.64      151.61      3.80 o 
   4  -4   4        0.52        1.02      1.31 o 
   5  -4   4       25.81       25.09      2.48 o 
   6  -4   4        1.38        2.19      1.75 o 
   7  -4   4       24.82       29.02      3.35 o 
  -9  -3   4        8.78        9.62      2.77 o 
  -8  -3   4        5.36        3.79      2.33 o 
  -7  -3   4       85.56       92.52      3.94 o 
  -6  -3   4        0.66        0.15      1.60 o 
  -5  -3   4      141.17      139.17      3.80 o 
  -4  -3   4      100.59       87.89      2.92 o 
  -3  -3   4       18.31       13.56      1.46 o 
  -2  -3   4       68.67       80.58      2.34 o 
  -1  -3   4      800.41      853.06      6.79 o 
   0  -3   4      260.23      249.73      4.10 o 
   1  -3   4        0.10        2.48      0.87 o 
   2  -3   4       81.48       80.87      2.48 o 
   3  -3   4       27.86       35.15      1.90 o 
   4  -3   4      122.42      124.69      3.65 o 
   5  -3   4        7.43        8.75      1.60 o 
   6  -3   4       28.24       29.61      2.63 o 
   7  -3   4        3.05        1.31      2.33 o 
   8  -3   4       66.55       69.30      4.81 o 
  -9  -2   4        1.28        0.44      2.33 o 
  -8  -2   4       39.99       45.80      3.65 o 
  -7  -2   4        2.70        4.23      1.75 o 
  -6  -2   4       72.06       76.17      3.06 o 
  -5  -2   4        1.31       -0.73      1.17 o 
  -4  -2   4       36.67       42.01      2.04 o 
  -3  -2   4        1.39        0.87      0.87 o 
  -2  -2   4      435.31      403.18      4.70 o 
  -1  -2   4        0.91        0.44      0.58 o 
   0  -2   4     1034.36     1095.72      4.94 o 
   1  -2   4     4358.20     4362.67     61.92 o 
   2  -2   4      445.51      492.20      5.29 o 
   3  -2   4        0.07        0.44      0.87 o 
   4  -2   4      130.84      140.35      3.50 o 
   5  -2   4        0.48       -0.87      1.31 o 
   6  -2   4        0.58        0.44      1.75 o 
   7  -2   4       53.43       54.41      3.50 o 
   8  -2   4        1.05       -1.31      2.48 o 
  -9  -1   4        9.83        9.62      3.06 o 
  -8  -1   4        0.06        0.73      2.04 o 
  -7  -1   4       39.19       36.32      2.92 o 
  -6  -1   4        3.51        1.02      1.46 o 
  -5  -1   4       10.42        8.75      1.46 o 
  -4  -1   4       12.63       16.77      1.46 o 
  -3  -1   4      481.57      476.55      5.43 o 
  -2  -1   4      120.42      123.04      2.48 o 
  -1  -1   4       59.14       49.05      1.46 o 
   0  -1   4      550.91      538.18      3.25 o 
   1  -1   4      269.66      255.43      3.23 o 
   2  -1   4     2992.75     2701.38     47.87 o 
   3  -1   4       27.20       35.59      1.60 o 
   4  -1   4      204.33      258.48      4.39 o 
   5  -1   4        0.46        0.87      1.17 o 
   6  -1   4        3.01        4.67      1.60 o 
   7  -1   4       23.21       27.57      2.63 o 
   8  -1   4        1.18        1.02      2.04 o 
   9  -1   4        0.07        5.25      2.19 o 
  -8   0   4       15.79       15.02      2.77 o 
  -7   0   4        7.67        7.44      2.19 o 
  -6   0   4       26.49       27.13      2.33 o 
  -5   0   4        4.30        2.62      1.31 o 
  -4   0   4      326.84      347.26      5.27 o 
  -3   0   4       12.58       12.40      1.17 o 
  -2   0   4      266.56      269.56      3.66 o 
  -1   0   4      981.04     1036.94      6.40 o 
   0   0   4      310.84      314.63      2.79 o 
   1   0   4     1046.77      947.67      5.97 o 
   2   0   4      323.57      320.94      3.67 o 
   3   0   4        1.30        0.00      0.73 o 
   4   0   4      213.58      213.37      3.80 o 
   5   0   4        5.46        5.83      1.46 o 
   6   0   4       38.42       40.41      2.48 o 
   7   0   4       23.93       24.21      2.48 o 
   8   0   4       36.32       37.34      3.35 o 
   9   0   4        5.58        7.73      2.62 o 
  -8   1   4        5.11        0.87      2.62 o 
  -7   1   4        9.71       10.65      2.04 o 
  -6   1   4       17.88       13.42      2.33 o 
  -5   1   4        7.48        6.42      1.46 o 
  -4   1   4        0.74        0.00      1.17 o 
  -3   1   4      413.55      371.32      4.99 o 
  -2   1   4       15.37       19.11      1.17 o 
  -1   1   4      404.55      391.29      4.12 o 
   0   1   4     1248.53     1227.56      4.77 o 
   1   1   4      280.52      255.81      3.08 o 
   2   1   4       93.00       93.79      2.05 o 
   3   1   4     2167.97     2170.46     43.54 o 
   4   1   4      314.30      397.24      4.98 o 
   5   1   4        0.25       -1.17      1.17 o 
   6   1   4       22.57       18.23      1.90 o 
   7   1   4       78.47       82.59      3.50 o 
   8   1   4       27.03       30.77      3.21 o 
   9   1   4        1.93        3.35      2.33 o 
  -8   2   4        0.13       -0.15      2.04 o 
  -7   2   4        0.62        1.90      1.75 o 
  -6   2   4       10.91        8.60      2.04 o 
  -5   2   4       10.83        9.77      1.75 o 
  -4   2   4       14.38       15.75      1.75 o 
  -3   2   4      105.23       95.35      2.77 o 
  -2   2   4       15.58       15.90      1.17 o 
  -1   2   4       65.48       57.52      1.90 o 
   0   2   4      164.89      154.79      3.29 o 
   1   2   4      983.24      925.47      6.10 o 
   2   2   4     1142.67     1205.24      7.16 o 
   3   2   4      483.40      500.78      5.00 o 
   4   2   4     3063.68     3054.82     57.22 o 
   5   2   4        5.70        7.29      1.31 o 
   6   2   4      255.49      261.58      5.12 o 
   7   2   4      255.49      249.80      5.70 o 
   8   2   4      248.60      255.71      6.58 o 
   9   2   4        6.37        6.42      2.48 o 
  10   2   4        2.79        6.27      2.19 o 
  -7   3   4        0.15       -1.17      2.04 o 
  -6   3   4       26.29       26.69      2.63 o 
  -5   3   4       11.26        8.17      1.90 o 
  -4   3   4        2.76        3.21      1.31 o 
  -3   3   4      160.23      136.30      3.51 o 
  -2   3   4       72.12       66.41      2.34 o 
  -1   3   4       39.52       42.90      1.75 o 
   0   3   4       70.33       73.24      1.45 o 
   1   3   4      116.55       99.37      2.19 o 
   2   3   4      274.95      299.24      3.81 o 
   3   3   4      105.01       88.52      2.34 o 
   4   3   4      666.65      730.51      6.92 o 
   5   3   4      118.12      131.43      3.36 o 
   6   3   4        0.25       -0.15      1.31 o 
   7   3   4       39.44       46.53      3.06 o 
   8   3   4        7.70        7.15      2.62 o 
   9   3   4        2.47        1.60      2.19 o 
  10   3   4        4.41        0.00      2.62 o 
  -7   4   4        0.97       -1.46      2.48 o 
  -6   4   4        1.90        4.52      1.75 o 
  -5   4   4       11.30       10.94      2.04 o 
  -4   4   4        4.35        1.31      1.75 o 
  -3   4   4       71.45       69.46      3.06 o 
  -2   4   4      144.03      135.70      3.51 o 
  -1   4   4       13.94        9.92      1.31 o 
   0   4   4        2.05        2.36      0.73 o 
   1   4   4      631.68      606.10      5.74 o 
   2   4   4       36.29       30.64      1.46 o 
   3   4   4       97.41      104.85      2.77 o 
   4   4   4     1097.69     1128.59      8.88 o 
   5   4   4      228.29      227.51      4.39 o 
   6   4   4       56.48       56.61      2.63 o 
   7   4   4     1037.79      948.14     10.75 o 
   8   4   4       93.28       99.53      4.38 o 
   9   4   4        2.71        4.81      2.19 o 
  10   4   4        9.10       11.08      2.62 o 
  -6   5   4       12.88       15.75      2.62 o 
  -5   5   4       40.52       31.80      3.06 o 
  -4   5   4       90.81       76.62      3.79 o 
  -3   5   4        0.14       -0.15      1.75 o 
  -2   5   4       57.80       56.18      2.63 o 
  -1   5   4       40.04       32.24      2.04 o 
   0   5   4      108.23      110.07     11.97 o 
   1   5   4      120.77      113.34      2.92 o 
   2   5   4       10.45        8.02      1.31 o 
   3   5   4      180.13      177.89      3.65 o 
   4   5   4       10.37        9.48      1.46 o 
   5   5   4        1.10        3.06      1.17 o 
   6   5   4       27.49       22.17      2.19 o 
   7   5   4       56.47       59.96      3.36 o 
   8   5   4       80.88       69.89      3.65 o 
   9   5   4        0.55       -0.58      2.04 o 
  10   5   4       10.13       10.94      2.48 o 
  -6   6   4        0.28        1.46      2.33 o 
  -5   6   4       13.00       11.52      2.33 o 
  -4   6   4       42.45       32.67      3.21 o 
  -3   6   4        1.26        5.40      2.33 o 
  -2   6   4        1.63        0.44      1.60 o 
  -1   6   4        0.07        0.73      1.46 o 
   0   6   4       18.23       16.13      4.08 o 
   1   6   4       19.51       29.46      1.90 o 
   2   6   4      380.72      413.56      5.71 o 
   3   6   4       53.47       48.44      2.33 o 
   4   6   4       82.00       83.49      3.07 o 
   5   6   4       97.30       96.05      3.21 o 
   6   6   4        0.00       -1.60      1.60 o 
   7   6   4      248.18      235.87      5.70 o 
   8   6   4        0.04       -2.04      2.04 o 
   9   6   4        0.00        1.02      1.90 o 
  10   6   4        0.80       -1.60      2.33 o 
  -5   7   4       90.19       77.33      4.52 o 
  -4   7   4        5.87        2.62      2.48 o 
  -3   7   4       19.76       19.98      2.48 o 
  -2   7   4        4.53        1.31      1.90 o 
  -1   7   4        3.38        2.19      1.46 o 
   0   7   4        3.76        1.24      2.41 o 
   1   7   4       62.29       65.37      2.92 o 
   2   7   4       12.55        9.19      1.75 o 
   3   7   4      368.85      387.07      6.00 o 
   4   7   4        0.55       -0.15      1.31 o 
   5   7   4        0.68        2.33      1.31 o 
   6   7   4       76.44       59.83      3.21 o 
   7   7   4        0.32       -1.90      1.90 o 
   8   7   4       49.88       43.76      3.21 o 
   9   7   4        4.35        4.37      2.04 o 
  -4   8   4      140.82      118.23      5.40 o 
  -3   8   4        0.00        4.08      2.19 o 
  -2   8   4       18.74       15.90      2.33 o 
  -1   8   4       26.95       24.79      2.19 o 
   0   8   4       21.91       21.02      5.83 o 
   1   8   4       10.54        9.04      1.90 o 
   2   8   4       80.12       80.99      3.36 o 
   3   8   4        8.50        8.17      1.90 o 
   4   8   4        0.98       -0.44      1.46 o 
   5   8   4        3.56        4.37      1.60 o 
   6   8   4       14.82       16.77      2.19 o 
   7   8   4        5.93        1.75      1.90 o 
   8   8   4        4.08        5.25      2.33 o 
   9   8   4       18.04       14.58      2.77 o 
  -3   9   4        7.29        2.77      2.77 o 
  -2   9   4        0.90       -0.73      2.04 o 
  -1   9   4        1.62        1.02      2.04 o 
   0   9   4       33.17       25.52      4.81 o 
   1   9   4       34.54       30.92      2.92 o 
   2   9   4        3.82        3.21      2.04 o 
   3   9   4       47.36       45.22      3.06 o 
   4   9   4        3.59        3.50      1.60 o 
   5   9   4        9.55        7.29      2.04 o 
   6   9   4       45.33       46.97      3.36 o 
   7   9   4       16.40       15.31      2.48 o 
   8   9   4        1.31        1.60      2.04 o 
   9   9   4       11.43       13.27      2.77 o 
  -2  10   4        0.41       -0.87      2.48 o 
  -1  10   4       12.71        9.62      2.48 o 
   0  10   4       21.70       25.13      7.15 o 
   1  10   4        2.37        4.81      2.04 o 
   2  10   4       14.58       17.35      2.63 o 
   3  10   4        1.15        4.96      1.75 o 
   4  10   4        0.05       -1.17      2.04 o 
   5  10   4        2.36        3.94      1.90 o 
   6  10   4       24.28       23.48      2.92 o 
   7  10   4        0.05       -2.04      2.19 o 
   8  10   4       16.39       19.40      2.77 o 
   0  11   4       13.05       12.33      4.01 o 
   1  11   4       10.96       10.79      2.62 o 
   2  11   4        1.53       -0.58      2.19 o 
   3  11   4        8.43        7.44      2.33 o 
   4  11   4        0.66        1.02      1.90 o 
   5  11   4        0.69        0.15      2.04 o 
   6  11   4        5.89        7.00      2.62 o 
   7  11   4        1.87        0.29      2.19 o 
   2  12   4        3.67       -1.75      2.92 o 
   3  12   4        4.63        6.85      2.62 o 
   4  12   4        2.92        1.46      2.48 o 
   5  12   4        0.64        1.90      2.33 o 
  -3 -11   5        3.69       -0.29      2.33 o 
  -2 -11   5        0.36       -1.60      2.19 o 
  -6 -10   5        5.27       12.40      2.62 o 
  -5 -10   5        4.50        7.73      2.33 o 
  -4 -10   5       13.21       10.50      2.62 o 
  -3 -10   5        2.02        3.06      2.19 o 
  -2 -10   5        8.75        7.58      2.48 o 
  -1 -10   5        0.30        4.52      1.90 o 
   0 -10   5        1.42        3.28      2.26 o 
   1 -10   5        0.22        3.06      2.48 o 
  -7  -9   5        0.78       -0.44      2.48 o 
  -6  -9   5        8.01       12.10      2.33 o 
  -5  -9   5        0.03        1.02      1.90 o 
  -4  -9   5        4.05        3.06      2.04 o 
  -3  -9   5       72.20       75.58      4.09 o 
  -2  -9   5       46.56       53.10      3.36 o 
  -1  -9   5        0.21        2.48      1.90 o 
   0  -9   5       13.94       14.90      1.74 o 
   1  -9   5       32.30       38.94      3.35 o 
   2  -9   5        0.76        0.87      2.48 o 
   3  -9   5        2.84        2.77      2.33 o 
  -7  -8   5        5.86        3.50      2.33 o 
  -6  -8   5        5.61        4.81      2.19 o 
  -5  -8   5       15.20       17.65      2.48 o 
  -4  -8   5       29.86       28.15      2.63 o 
  -3  -8   5        0.69       -1.90      1.90 o 
  -2  -8   5        9.17       10.06      2.04 o 
  -1  -8   5        0.65        0.58      1.75 o 
   0  -8   5       40.06       39.31      2.11 o 
   1  -8   5        3.39        1.31      2.19 o 
   2  -8   5       49.25       63.89      3.79 o 
   3  -8   5        2.76       -1.75      2.48 o 
   4  -8   5        0.35       -1.17      2.33 o 
  -8  -7   5        0.21       -0.29      1.90 o 
  -7  -7   5        5.58        3.79      2.04 o 
  -6  -7   5        0.09       -2.04      2.04 o 
  -5  -7   5       72.17       67.26      3.65 o 
  -4  -7   5       28.72       28.30      2.48 o 
  -3  -7   5      218.52      208.35      5.41 o 
  -2  -7   5      120.05      125.25      4.09 o 
  -1  -7   5       12.55       15.17      1.90 o 
   0  -7   5        5.84        2.92      1.29 o 
   1  -7   5      196.27      197.20      5.26 o 
   2  -7   5        0.56        3.94      1.75 o 
   3  -7   5       29.39       26.25      2.92 o 
   4  -7   5        4.01        6.12      2.19 o 
   5  -7   5        0.20       -0.29      2.48 o 
  -8  -6   5        0.18        0.00      2.04 o 
  -7  -6   5        0.98       -0.87      1.75 o 
  -6  -6   5      164.75      148.79      5.11 o 
  -5  -6   5      318.11      315.86      6.43 o 
  -4  -6   5       40.53       38.51      2.63 o 
  -3  -6   5        0.29       -1.46      1.46 o 
  -2  -6   5        0.42       -1.46      1.46 o 
  -1  -6   5       30.32       40.99      2.33 o 
   0  -6   5        6.39        6.82      1.60 o 
   1  -6   5       56.46       55.00      2.77 o 
   2  -6   5       31.74       30.05      2.48 o 
   3  -6   5       28.39       24.36      2.63 o 
   4  -6   5        3.76        7.29      1.90 o 
   5  -6   5       30.84       29.61      3.06 o 
   6  -6   5        7.96        8.46      2.92 o 
  -8  -5   5        0.06        2.19      1.60 o 
  -7  -5   5        8.51       11.08      2.19 o 
  -6  -5   5        0.02        0.29      2.33 o 
  -5  -5   5      275.14      257.16      5.85 o 
  -4  -5   5      109.88      114.30      3.80 o 
  -3  -5   5       61.85       61.28      2.77 o 
  -2  -5   5      465.96      479.63      6.45 o 
  -1  -5   5      130.60      165.90      3.94 o 
   0  -5   5        0.01       -0.93      0.93 o 
   1  -5   5      268.20      232.23      4.83 o 
   2  -5   5        0.07       -1.31      1.31 o 
   3  -5   5       19.06       19.25      2.04 o 
   4  -5   5        3.87        4.96      1.46 o 
   5  -5   5        0.06        0.44      1.75 o 
   6  -5   5        2.11        0.29      2.48 o 
   7  -5   5        5.04        8.46      2.62 o 
  -9  -4   5        6.30        4.96      2.48 o 
  -8  -4   5        1.56        1.90      2.19 o 
  -7  -4   5        6.50        6.56      2.33 o 
  -6  -4   5      414.54      416.67      7.17 o 
  -5  -4   5      105.87      109.77      3.80 o 
  -4  -4   5        0.15       -1.46      1.46 o 
  -3  -4   5      192.14      186.48      4.09 o 
  -2  -4   5      215.23      209.66      4.24 o 
  -1  -4   5        0.24        1.02      1.02 o 
   0  -4   5       64.63       59.06      1.60 o 
   1  -4   5        6.10        8.17      1.17 o 
   2  -4   5      259.02      265.29      4.83 o 
   3  -4   5       15.40       15.02      1.60 o 
   4  -4   5        4.70        2.04      1.60 o 
   5  -4   5        1.91        0.58      1.60 o 
   6  -4   5       36.04       37.92      3.06 o 
   7  -4   5       17.66       19.25      2.77 o 
  -9  -3   5        3.48        1.17      2.33 o 
  -8  -3   5        0.07       -1.90      2.04 o 
  -7  -3   5        6.91        8.46      2.19 o 
  -6  -3   5       76.83       76.02      3.65 o 
  -5  -3   5       57.87       55.88      2.77 o 
  -4  -3   5      559.45      532.93      7.04 o 
  -3  -3   5       25.68       27.28      1.90 o 
  -2  -3   5     1130.64     1263.18      9.33 o 
  -1  -3   5     1107.85     1225.61      8.89 o 
   0  -3   5      303.30      376.35      3.47 o 
   1  -3   5       93.52       93.01      2.63 o 
   2  -3   5      111.49      113.75      3.07 o 
   3  -3   5       70.14       73.99      2.77 o 
   4  -3   5        1.00        2.19      1.31 o 
   5  -3   5       32.24       31.07      2.48 o 
   6  -3   5        1.74        2.19      1.75 o 
   7  -3   5       16.94       20.27      2.77 o 
   8  -3   5        1.45        4.52      2.62 o 
  -9  -2   5       11.48       14.00      2.92 o 
  -8  -2   5        1.25        2.04      2.19 o 
  -7  -2   5       67.59       67.99      3.79 o 
  -6  -2   5       50.66       54.12      2.92 o 
  -5  -2   5       13.66       14.44      1.60 o 
  -4  -2   5        7.16       10.21      1.46 o 
  -3  -2   5      494.44      502.94      6.16 o 
  -2  -2   5        0.05        0.44      0.87 o 
  -1  -2   5     2979.37     2920.89     53.25 o 
   0  -2   5     1329.91     1379.57     18.32 o 
   1  -2   5      368.71      407.99      4.84 o 
   2  -2   5      760.27      778.62      6.93 o 
   3  -2   5        4.60        6.56      1.02 o 
   4  -2   5      124.04      138.86      3.65 o 
   5  -2   5       25.52       28.30      2.19 o 
   6  -2   5      139.93      146.73      4.67 o 
   7  -2   5        0.25        0.58      2.19 o 
   8  -2   5        7.78        9.77      2.62 o 
  -8  -1   5       29.46       35.15      3.21 o 
  -7  -1   5        0.19        1.02      1.75 o 
  -6  -1   5       25.57       21.15      2.33 o 
  -5  -1   5       23.43       19.84      1.90 o 
  -4  -1   5       30.67       31.51      2.04 o 
  -3  -1   5      152.70      147.72      3.36 o 
  -2  -1   5      767.94      779.91      6.79 o 
  -1  -1   5      856.25      877.36      6.66 o 
   0  -1   5      183.07      191.29      2.17 o 
   1  -1   5      108.61      112.20      2.34 o 
   2  -1   5       52.15       65.53      2.04 o 
   3  -1   5      558.48      587.45      6.17 o 
   4  -1   5       28.02       27.13      1.75 o 
   5  -1   5       82.13       81.58      3.06 o 
   6  -1   5       35.47       36.61      2.63 o 
   7  -1   5      230.51      242.96      6.14 o 
   8  -1   5       24.10       29.90      3.06 o 
   9  -1   5        1.64        5.40      2.48 o 
  -8   0   5        0.01       -1.02      2.33 o 
  -7   0   5       21.83       21.88      2.48 o 
  -6   0   5        1.14       -1.60      1.60 o 
  -5   0   5        5.52        3.79      1.46 o 
  -4   0   5       15.96       17.65      1.60 o 
  -3   0   5       81.04       72.55      2.48 o 
  -2   0   5      225.87      223.72      3.66 o 
  -1   0   5      760.74      827.02      6.50 o 
   0   0   5     3283.73     2978.00     34.81 o 
   1   0   5     1664.70     1654.99      8.87 o 
   2   0   5       70.17       76.79      2.04 o 
   3   0   5      533.27      639.60      6.17 o 
   4   0   5       13.67       17.36      1.31 o 
   5   0   5        3.19        5.54      1.31 o 
   6   0   5      174.60      174.84      4.67 o 
   7   0   5        0.51        2.62      1.75 o 
   8   0   5       39.62       39.97      3.35 o 
   9   0   5        4.44        5.98      2.33 o 
  -8   1   5       14.54       16.33      2.77 o 
  -7   1   5        0.29       -1.90      1.90 o 
  -6   1   5        8.93       11.52      1.90 o 
  -5   1   5        0.24        0.44      1.31 o 
  -4   1   5      265.49      280.34      5.12 o 
  -3   1   5       14.73       12.40      1.46 o 
  -2   1   5       13.22       13.27      1.17 o 
  -1   1   5     1186.95     1115.60      7.73 o 
   0   1   5      205.93      232.25      2.56 o 
   1   1   5     4001.74     3873.98     56.01 o 
   2   1   5      300.25      319.85      3.96 o 
   3   1   5      464.94      602.72      5.87 o 
   4   1   5        5.21        3.06      0.87 o 
   5   1   5       16.09       16.33      1.46 o 
   6   1   5      135.33      141.49      4.09 o 
   7   1   5        1.39        2.19      1.75 o 
   8   1   5        0.25        1.31      2.04 o 
   9   1   5        0.29        1.02      2.19 o 
  -8   2   5        2.67        2.77      2.48 o 
  -7   2   5        2.01        0.73      1.90 o 
  -6   2   5        0.02        0.29      1.60 o 
  -5   2   5       72.93       64.93      3.36 o 
  -4   2   5        0.22        0.44      1.46 o 
  -3   2   5       10.51       12.69      1.46 o 
  -2   2   5      232.32      236.54      4.10 o 
  -1   2   5      193.05      188.23      3.36 o 
   0   2   5      289.42      262.66      3.37 o 
   1   2   5      163.73      151.37      2.78 o 
   2   2   5        0.83        7.87      0.87 o 
   3   2   5       77.19       83.95      2.34 o 
   4   2   5       70.99       72.83      2.34 o 
   5   2   5      109.60      113.74      3.21 o 
   6   2   5        5.02        5.83      1.60 o 
   7   2   5       52.76       55.88      3.21 o 
   8   2   5       15.39       16.77      2.48 o 
   9   2   5        0.72        0.29      2.04 o 
  -7   3   5        1.74        0.58      2.19 o 
  -6   3   5        2.21        4.67      1.75 o 
  -5   3   5       13.41       14.15      1.90 o 
  -4   3   5       81.92       77.93      3.21 o 
  -3   3   5       27.87       23.19      1.90 o 
  -2   3   5        6.30        5.98      1.17 o 
  -1   3   5      373.59      384.49      4.98 o 
   0   3   5       39.88       35.64      1.17 o 
   1   3   5      258.31      246.89      3.81 o 
   2   3   5     2554.41     2646.67     50.21 o 
   3   3   5      632.42      719.72      6.62 o 
   4   3   5       27.89       22.03      1.46 o 
   5   3   5      185.51      163.23      3.95 o 
   6   3   5      243.93      255.53      5.26 o 
   7   3   5       24.37       23.77      2.48 o 
   8   3   5        8.51        8.31      2.19 o 
   9   3   5        0.13        0.87      1.90 o 
  10   3   5        3.20        9.62      2.48 o 
  -7   4   5        0.02       -2.19      2.19 o 
  -6   4   5        0.15        0.15      1.75 o 
  -5   4   5       14.47       13.71      2.33 o 
  -4   4   5        2.55        1.60      1.75 o 
  -3   4   5        0.15        1.60      1.46 o 
  -2   4   5       54.28       54.42      2.63 o 
  -1   4   5       75.75       83.20      2.77 o 
   0   4   5      173.59      159.76      3.29 o 
   1   4   5      383.35      409.98      5.13 o 
   2   4   5       89.71       85.71      2.48 o 
   3   4   5     1618.46     1729.84     10.73 o 
   4   4   5       17.89       17.21      1.60 o 
   5   4   5      249.43      263.80      4.97 o 
   6   4   5      280.59      260.44      5.41 o 
   7   4   5      435.07      453.54      7.47 o 
   8   4   5       17.97       21.73      2.48 o 
   9   4   5        3.55        5.10      2.19 o 
  10   4   5        9.24       12.40      2.77 o 
  -6   5   5        0.35        1.31      2.19 o 
  -5   5   5        0.99        0.44      2.04 o 
  -4   5   5       19.10       16.19      2.33 o 
  -3   5   5       28.61       23.19      2.33 o 
  -2   5   5       33.13       31.22      2.19 o 
  -1   5   5       20.65       20.71      1.75 o 
   0   5   5        0.44        1.41      1.31 o 
   1   5   5        4.77        7.29      1.17 o 
   2   5   5      167.52      168.35      3.80 o 
   3   5   5      258.14      264.79      4.68 o 
   4   5   5      181.91      192.02      4.24 o 
   5   5   5        2.45       -1.31      1.31 o 
   6   5   5       47.69       52.52      3.21 o 
   7   5   5       20.56       17.65      2.63 o 
   8   5   5        3.30        5.69      1.75 o 
   9   5   5        8.01       10.35      2.19 o 
  10   5   5        6.86        4.81      2.92 o 
  -5   6   5        0.05        0.15      2.19 o 
  -4   6   5       22.18       21.73      2.77 o 
  -3   6   5       30.39       27.28      2.77 o 
  -2   6   5       21.54       21.59      2.19 o 
  -1   6   5        4.93        3.79      1.46 o 
   0   6   5      128.28      128.01      8.25 o 
   1   6   5       62.89       68.15      2.77 o 
   2   6   5       46.81       46.40      2.33 o 
   3   6   5      537.28      514.96      6.75 o 
   4   6   5      194.26      187.92      4.38 o 
   5   6   5       46.85       42.45      2.48 o 
   6   6   5     1157.41     1079.94     11.06 o 
   7   6   5      123.30      121.45      4.38 o 
   8   6   5        7.26        6.12      1.90 o 
   9   6   5       13.15       11.67      2.48 o 
  10   6   5        9.76       11.81      2.77 o 
  -5   7   5       16.42       23.63      3.06 o 
  -4   7   5        0.02       -0.58      2.19 o 
  -3   7   5        4.11        4.23      1.90 o 
  -2   7   5        5.78        5.40      1.90 o 
  -1   7   5        7.11        8.02      1.60 o 
   0   7   5       11.81        9.48      1.24 o 
   1   7   5        3.78        5.25      1.31 o 
   2   7   5       14.73        9.63      1.75 o 
   3   7   5       18.88       20.13      2.04 o 
   4   7   5        6.35        6.12      1.46 o 
   5   7   5        2.42        3.06      1.60 o 
   6   7   5       62.94       57.63      3.36 o 
   7   7   5       70.78       60.70      3.36 o 
   8   7   5        1.20       -1.75      1.75 o 
   9   7   5        4.49        4.08      2.19 o 
  -4   8   5        0.11       -0.15      2.77 o 
  -3   8   5        2.05        2.04      2.48 o 
  -2   8   5        2.23        3.06      2.04 o 
  -1   8   5        8.69        6.12      2.04 o 
   0   8   5        0.93       -0.07      1.24 o 
   1   8   5      152.34      159.46      4.67 o 
   2   8   5        4.25        4.52      1.60 o 
   3   8   5       84.02       89.75      3.65 o 
   4   8   5       84.00       77.93      3.50 o 
   5   8   5        0.07       -1.90      1.90 o 
   6   8   5      201.26      196.32      5.55 o 
   7   8   5        3.02        4.67      2.04 o 
   8   8   5        2.32       -1.75      2.04 o 
   9   8   5        0.08        2.04      1.90 o 
  -3   9   5        0.44       -2.48      2.62 o 
  -2   9   5        1.24        0.44      1.90 o 
  -1   9   5        0.07        0.87      2.04 o 
   0   9   5       17.89       22.61      1.80 o 
   1   9   5        3.90        4.81      2.04 o 
   2   9   5       52.25       48.58      3.36 o 
   3   9   5        0.03        0.00      1.75 o 
   4   9   5        0.01       -1.90      1.90 o 
   5   9   5       13.01       14.44      2.48 o 
   6   9   5        5.27        4.23      2.04 o 
   7   9   5       23.98       25.23      2.63 o 
   8   9   5        0.00        0.44      1.90 o 
   9   9   5        0.35        4.37      2.04 o 
  -2  10   5        3.44        7.15      2.33 o 
  -1  10   5        5.36        4.23      2.62 o 
   0  10   5        0.01       -1.46      1.90 o 
   1  10   5       15.57       17.65      2.63 o 
   2  10   5        0.06       -2.04      2.04 o 
   3  10   5        3.47        5.98      2.04 o 
   4  10   5        7.72        7.44      2.33 o 
   5  10   5        6.34       10.79      1.90 o 
   6  10   5        0.00       -0.15      2.04 o 
   7  10   5       10.85       16.62      2.48 o 
   8  10   5       13.36        8.31      2.92 o 
   0  11   5       11.09       12.73      2.55 o 
   1  11   5        0.57        0.29      2.33 o 
   2  11   5        8.31       10.50      2.48 o 
   3  11   5        0.46       -1.75      2.19 o 
   4  11   5        1.18        0.15      2.19 o 
   5  11   5        7.31       10.21      2.33 o 
   6  11   5        6.77        7.73      2.48 o 
   7  11   5        0.78        1.17      2.19 o 
   3  12   5        0.24       -2.48      2.48 o 
   4  12   5        0.51        5.10      2.04 o 
   5  12   5        1.92        2.19      2.48 o 
  -5 -10   6       19.68       23.77      2.92 o 
  -4 -10   6        0.33        0.15      2.04 o 
  -3 -10   6        6.09        9.04      2.33 o 
  -2 -10   6        5.56        5.69      2.19 o 
  -1 -10   6        0.45        2.04      2.33 o 
   0 -10   6        1.21        2.15      1.60 o 
  -6  -9   6        6.85        7.15      2.62 o 
  -5  -9   6        2.48        3.21      2.19 o 
  -4  -9   6        7.37        4.08      2.19 o 
  -3  -9   6        0.80        1.02      2.04 o 
  -2  -9   6        0.86        4.37      1.60 o 
  -1  -9   6        0.49       -1.46      2.04 o 
   0  -9   6       12.56       12.62      2.01 o 
   1  -9   6       21.83       15.90      3.35 o 
   2  -9   6       26.93       30.77      3.35 o 
  -7  -8   6        6.81       11.52      2.19 o 
  -6  -8   6        9.38       14.00      2.48 o 
  -5  -8   6       26.70       28.59      2.92 o 
  -4  -8   6        7.53        5.40      2.33 o 
  -3  -8   6       16.70       17.50      2.33 o 
  -2  -8   6        3.40       -0.29      1.90 o 
  -1  -8   6       20.06       19.25      2.63 o 
   0  -8   6        1.29        3.61      1.39 o 
   1  -8   6       20.99       17.36      2.92 o 
   2  -8   6       33.94       36.76      3.21 o 
   3  -8   6        1.04        0.15      2.33 o 
  -7  -7   6        5.52        9.62      2.19 o 
  -6  -7   6        1.67        3.50      1.90 o 
  -5  -7   6       12.82        8.90      2.48 o 
  -4  -7   6      106.64      109.46      4.38 o 
  -3  -7   6       35.55       36.32      2.48 o 
  -2  -7   6        5.44        4.08      1.60 o 
  -1  -7   6       19.44       20.42      2.19 o 
   0  -7   6       61.97       62.14      3.94 o 
   1  -7   6        6.60        5.10      2.19 o 
   2  -7   6        6.12        5.54      2.33 o 
   3  -7   6       18.24       18.96      2.33 o 
   4  -7   6        7.90       11.08      2.48 o 
   5  -7   6       28.33       28.29      3.65 o 
  -8  -6   6        6.17       11.52      2.19 o 
  -7  -6   6        6.11        4.81      2.04 o 
  -6  -6   6       14.24       11.08      2.63 o 
  -5  -6   6        9.98       11.67      2.19 o 
  -4  -6   6        3.21        2.48      1.60 o 
  -3  -6   6        9.37       10.21      1.60 o 
  -2  -6   6       10.18       10.06      1.75 o 
  -1  -6   6      151.75      130.55      4.09 o 
   0  -6   6        3.65        2.92      1.13 o 
   1  -6   6      217.70      216.68      5.41 o 
   2  -6   6        9.63        8.31      2.04 o 
   3  -6   6        2.25        3.06      1.90 o 
   4  -6   6       63.47       56.31      3.79 o 
   5  -6   6       25.42       28.00      2.92 o 
  -8  -5   6        6.14        6.85      2.48 o 
  -7  -5   6        1.67       -0.29      2.19 o 
  -6  -5   6       35.77       37.05      3.06 o 
  -5  -5   6       37.90       40.41      2.77 o 
  -4  -5   6      174.18      170.45      4.67 o 
  -3  -5   6       99.34       96.19      3.36 o 
  -2  -5   6       37.78       36.76      2.19 o 
  -1  -5   6        1.15        3.35      1.17 o 
   0  -5   6      436.81      423.23      4.56 o 
   1  -5   6        0.21        0.87      1.46 o 
   2  -5   6       36.14       36.76      2.33 o 
   3  -5   6       19.69       20.86      2.19 o 
   4  -5   6        0.24        3.21      1.90 o 
   5  -5   6       44.29       48.43      3.35 o 
   6  -5   6       37.97       40.69      3.35 o 
  -8  -4   6        0.00       -0.29      2.04 o 
  -7  -4   6      100.09       99.67      4.52 o 
  -6  -4   6      164.20      155.80      5.26 o 
  -5  -4   6       11.77       12.69      1.90 o 
  -4  -4   6        0.30        0.29      1.46 o 
  -3  -4   6        9.29        5.40      1.46 o 
  -2  -4   6       64.96       85.22      2.92 o 
  -1  -4   6       37.54       34.72      1.90 o 
   0  -4   6      121.97      103.99      3.14 o 
   1  -4   6       63.65       49.03      2.33 o 
   2  -4   6       71.93       69.75      2.77 o 
   3  -4   6       20.45       17.36      2.04 o 
   4  -4   6      241.10      218.18      5.41 o 
   5  -4   6       29.62       28.44      2.77 o 
   6  -4   6       11.33       11.96      2.33 o 
   7  -4   6       81.13       70.62      4.67 o 
  -8  -3   6       10.92       11.52      2.62 o 
  -7  -3   6        1.12       -1.75      2.62 o 
  -6  -3   6      174.25      161.37      5.26 o 
  -5  -3   6      119.38      112.41      3.94 o 
  -4  -3   6       75.80       78.22      3.06 o 
  -3  -3   6      615.67      593.36      7.05 o 
  -2  -3   6      210.74      234.50      4.53 o 
  -1  -3   6        9.22        9.33      1.31 o 
   0  -3   6      756.81      679.38      5.00 o 
   1  -3   6        0.41        0.87      1.02 o 
   2  -3   6        3.82        6.42      1.31 o 
   3  -3   6        4.94        4.52      1.17 o 
   4  -3   6       15.04       18.81      1.90 o 
   5  -3   6        0.34        1.90      1.60 o 
   6  -3   6       21.91       21.88      2.77 o 
   7  -3   6       15.87       11.23      3.06 o 
   8  -3   6       40.10       49.01      3.94 o 
  -8  -2   6        3.86        3.06      2.48 o 
  -7  -2   6      124.31      124.65      5.11 o 
  -6  -2   6       38.48       37.05      3.06 o 
  -5  -2   6        2.68        1.31      1.60 o 
  -4  -2   6       66.42       67.71      2.92 o 
  -3  -2   6      113.29      105.71      3.21 o 
  -2  -2   6       29.30       31.07      1.90 o 
  -1  -2   6       10.58        8.17      1.02 o 
   0  -2   6       43.69       48.42      1.53 o 
   1  -2   6      512.07      500.58      5.87 o 
   2  -2   6        2.68        5.98      1.17 o 
   3  -2   6       82.11       82.61      2.77 o 
   4  -2   6       10.62       11.08      1.60 o 
   5  -2   6       62.53       57.19      2.92 o 
   6  -2   6       43.43       40.26      2.92 o 
   7  -2   6       66.39       66.53      3.94 o 
   8  -2   6       16.86       17.50      3.21 o 
  -8  -1   6        4.27        3.94      2.48 o 
  -7  -1   6       34.57       35.59      3.21 o 
  -6  -1   6       47.91       49.45      3.06 o 
  -5  -1   6      256.99      251.86      5.55 o 
  -4  -1   6        0.23       -1.31      1.31 o 
  -3  -1   6      982.87     1022.81      9.15 o 
  -2  -1   6      896.43      914.12      7.97 o 
  -1  -1   6      166.02      199.23      3.65 o 
   0  -1   6      379.24      371.56      3.42 o 
   1  -1   6      581.98      600.82      6.03 o 
   2  -1   6      110.50      123.41      2.92 o 
   3  -1   6       20.06       19.11      1.46 o 
   4  -1   6      267.65      239.57      4.68 o 
   5  -1   6        6.38        9.33      1.75 o 
   6  -1   6       84.65       92.52      3.65 o 
   7  -1   6       24.27       24.50      2.92 o 
   8  -1   6       11.12       11.81      2.62 o 
  -8   0   6       16.82       15.46      2.92 o 
  -7   0   6       12.68       12.25      2.48 o 
  -6   0   6        1.75        0.58      1.60 o 
  -5   0   6        9.04        9.19      1.75 o 
  -4   0   6      137.36      132.30      3.94 o 
  -3   0   6        3.90        2.77      1.17 o 
  -2   0   6     1013.29      997.11      8.28 o 
  -1   0   6      401.13      403.82      4.84 o 
   0   0   6      409.94      447.45      8.88 o 
   1   0   6      391.73      404.64      4.84 o 
   2   0   6      258.58      274.16      4.10 o 
   3   0   6      202.65      226.78      3.95 o 
   4   0   6        7.23        5.83      1.31 o 
   5   0   6      272.71      293.64      5.41 o 
   6   0   6        0.90        4.23      1.60 o 
   7   0   6       27.57       25.82      2.63 o 
   8   0   6        6.52        8.31      2.19 o 
   9   0   6       12.35       12.83      2.77 o 
  -8   1   6        0.13       -2.48      2.48 o 
  -7   1   6       12.05       13.85      2.48 o 
  -6   1   6       11.60       13.12      2.19 o 
  -5   1   6        8.08        5.83      1.90 o 
  -4   1   6        8.04        8.60      1.46 o 
  -3   1   6      505.37      538.26      6.75 o 
  -2   1   6      558.83      550.49      6.17 o 
  -1   1   6        5.03        6.71      1.02 o 
   0   1   6      512.10      493.48      3.79 o 
   1   1   6       86.45       97.69      2.48 o 
   2   1   6      209.76      224.98      3.66 o 
   3   1   6      248.40      221.09      3.95 o 
   4   1   6      128.82      137.72      3.36 o 
   5   1   6       48.49       44.50      2.48 o 
   6   1   6      678.49      652.55      8.51 o 
   7   1   6       55.25       57.48      3.21 o 
   8   1   6        5.32        4.96      2.04 o 
   9   1   6        7.95       13.85      2.48 o 
  -7   2   6        1.59        1.31      2.19 o 
  -6   2   6        8.66        7.87      2.19 o 
  -5   2   6        4.59        2.92      1.60 o 
  -4   2   6       20.64       18.23      1.90 o 
  -3   2   6       21.63       22.32      2.04 o 
  -2   2   6       84.31       85.39      2.77 o 
  -1   2   6     1054.56      949.95      7.99 o 
   0   2   6      374.05      369.87      3.96 o 
   1   2   6      447.85      449.86      5.14 o 
   2   2   6      521.78      667.33      6.32 o 
   3   2   6        1.04       -0.29      0.87 o 
   4   2   6       33.63       28.15      1.75 o 
   5   2   6      289.78      281.31      5.12 o 
   6   2   6        3.02        3.65      1.60 o 
   7   2   6       50.75       57.48      3.06 o 
   8   2   6        5.36        5.69      2.04 o 
   9   2   6       49.66       46.39      3.79 o 
  -7   3   6        0.96        0.15      2.33 o 
  -6   3   6        0.03       -0.87      2.04 o 
  -5   3   6       27.94       27.57      2.63 o 
  -4   3   6       21.89       22.90      2.33 o 
  -3   3   6       11.03       11.08      1.60 o 
  -2   3   6      170.70      146.98      3.80 o 
  -1   3   6        3.87        6.56      1.17 o 
   0   3   6     1200.71     1155.45     12.67 o 
   1   3   6       34.21       34.14      1.75 o 
   2   3   6      110.05      161.38      3.36 o 
   3   3   6       41.95       46.25      2.04 o 
   4   3   6       17.40       25.23      1.60 o 
   5   3   6      113.36      112.86      3.36 o 
   6   3   6        6.25        8.60      1.60 o 
   7   3   6        3.68        5.10      1.75 o 
   8   3   6        0.96       -1.17      1.90 o 
   9   3   6       28.93       32.09      3.21 o 
  -6   4   6       19.99       17.79      2.63 o 
  -5   4   6        0.98       -0.87      1.90 o 
  -4   4   6       19.50       20.86      2.33 o 
  -3   4   6        3.36        5.40      1.46 o 
  -2   4   6       12.38       12.69      1.46 o 
  -1   4   6      247.12      190.40      4.39 o 
   0   4   6      181.59      172.08     16.81 o 
   1   4   6        1.53        2.77      1.02 o 
   2   4   6      119.86      121.66      3.07 o 
   3   4   6        7.83       10.35      1.17 o 
   4   4   6       44.21       42.60      2.04 o 
   5   4   6        6.39        7.44      1.46 o 
   6   4   6      161.83      187.67      4.67 o 
   7   4   6       50.23       50.62      3.06 o 
   8   4   6       11.81       13.85      2.33 o 
   9   4   6       90.72       80.11      4.52 o 
  10   4   6        8.05       15.46      2.77 o 
  -6   5   6        1.02        0.87      2.33 o 
  -5   5   6        2.07        4.08      2.04 o 
  -4   5   6        6.78        7.87      2.04 o 
  -3   5   6        4.92        5.69      1.75 o 
  -2   5   6       25.29       19.25      1.90 o 
  -1   5   6       13.06       11.67      1.75 o 
   0   5   6       20.41       15.48      1.46 o 
   1   5   6      681.79      710.00      7.64 o 
   2   5   6      215.74      213.59      4.39 o 
   3   5   6       23.61       20.27      1.75 o 
   4   5   6      115.92      105.42      3.36 o 
   5   5   6      237.22      224.67      4.97 o 
   6   5   6       46.07       50.77      2.92 o 
   7   5   6        2.74        3.79      1.60 o 
   8   5   6        3.01        3.50      1.90 o 
   9   5   6        1.97        7.44      2.33 o 
  10   5   6        4.93        2.92      2.77 o 
  -5   6   6        1.93        3.50      2.33 o 
  -4   6   6        3.61        4.81      2.33 o 
  -3   6   6       12.06       14.58      2.04 o 
  -2   6   6        0.00        1.31      1.60 o 
  -1   6   6       58.12       38.66      2.63 o 
   0   6   6       69.91       53.56     13.72 o 
   1   6   6       43.06       35.45      2.33 o 
   2   6   6      649.40      683.01      7.78 o 
   3   6   6        3.21        4.23      1.46 o 
   4   6   6      234.77      223.50      5.12 o 
   5   6   6      448.17      435.58      6.88 o 
   6   6   6      511.60      531.52      7.91 o 
   7   6   6        4.07        5.69      1.90 o 
   8   6   6       28.40       30.92      2.77 o 
   9   6   6       27.84       38.21      3.35 o 
  -4   7   6        1.33        1.46      2.04 o 
  -3   7   6        3.61        5.10      1.90 o 
  -2   7   6        3.95        3.94      2.04 o 
  -1   7   6        4.64       -0.15      1.75 o 
   0   7   6        5.32        2.06      1.24 o 
   1   7   6       62.91       67.12      3.06 o 
   2   7   6      151.22      146.77      4.24 o 
   3   7   6        7.99        7.00      1.75 o 
   4   7   6        2.90        3.79      1.75 o 
   5   7   6      112.62      110.50      4.23 o 
   6   7   6        0.42        1.17      2.04 o 
   7   7   6        0.51       -0.44      1.75 o 
   8   7   6       19.29       18.52      2.63 o 
   9   7   6        4.16        3.21      2.48 o 
  -3   8   6        1.10        1.31      2.04 o 
  -2   8   6        0.10        2.62      2.04 o 
  -1   8   6       20.48       19.40      2.33 o 
   0   8   6        5.22        5.95      1.29 o 
   1   8   6        2.26       -1.90      2.04 o 
   2   8   6      175.63      163.43      4.97 o 
   3   8   6       19.44       17.79      2.33 o 
   4   8   6      131.57      130.95      4.53 o 
   5   8   6      770.53      756.73      9.98 o 
   6   8   6       56.14       61.13      3.50 o 
   7   8   6        0.18        2.33      1.60 o 
   8   8   6       22.71       25.08      2.77 o 
   9   8   6       11.93       12.69      2.48 o 
  -2   9   6        1.88        2.48      2.19 o 
  -1   9   6        7.64       10.35      2.48 o 
   0   9   6        0.43        2.67      1.18 o 
   1   9   6       12.81       13.56      2.19 o 
   2   9   6        1.69        7.00      1.90 o 
   3   9   6       13.07       14.00      2.48 o 
   4   9   6        5.21        5.10      2.48 o 
   5   9   6        5.06        1.46      2.33 o 
   6   9   6       19.90       17.94      2.63 o 
   7   9   6        0.02       -2.04      2.04 o 
   8   9   6        6.40        5.54      2.19 o 
  -1  10   6        0.03       -0.15      2.19 o 
   0  10   6       16.81       16.19      1.96 o 
   1  10   6        0.38        1.75      1.75 o 
   2  10   6       12.99       11.96      2.33 o 
   3  10   6        5.90        6.56      2.19 o 
   4  10   6        3.97        5.10      2.19 o 
   5  10   6       67.00       64.63      4.23 o 
   6  10   6        0.04       -1.75      2.04 o 
   7  10   6        0.23       -0.15      1.90 o 
   8  10   6        0.02        4.23      2.04 o 
   0  11   6        0.06        4.23      2.33 o 
   1  11   6       13.39       13.27      3.06 o 
   2  11   6        0.69        2.19      2.33 o 
   3  11   6        0.29       -2.04      2.19 o 
   4  11   6        6.19        6.12      2.48 o 
   5  11   6        0.85       -1.02      2.19 o 
   6  11   6        7.46        4.67      2.48 o 
   7  11   6        0.40       -0.29      2.33 o 
  -3 -10   7       42.71       42.30      3.94 o 
  -2 -10   7        0.41        0.29      2.33 o 
  -1 -10   7        3.21        4.37      2.48 o 
  -5  -9   7        0.08       -2.33      2.33 o 
  -4  -9   7        0.03        1.90      2.19 o 
  -3  -9   7        0.00       -0.87      2.04 o 
  -2  -9   7        1.98        4.08      1.90 o 
  -1  -9   7       20.59       20.86      2.92 o 
   0  -9   7       13.37       15.41      1.90 o 
   1  -9   7        6.09        5.54      2.77 o 
  -6  -8   7       30.75       26.25      3.06 o 
  -5  -8   7        7.84        4.08      2.19 o 
  -4  -8   7       21.35       23.48      2.77 o 
  -3  -8   7        7.58        7.29      2.33 o 
  -2  -8   7        0.10       -0.73      1.90 o 
  -1  -8   7        6.23        4.96      2.19 o 
   0  -8   7      130.95      129.72      3.56 o 
   1  -8   7       18.89       19.10      2.92 o 
   2  -8   7       37.08       39.24      3.50 o 
   3  -8   7        1.37       -1.31      2.33 o 
  -7  -7   7       11.61       12.69      2.92 o 
  -6  -7   7        0.52       -1.60      2.04 o 
  -5  -7   7       11.09       11.37      2.19 o 
  -4  -7   7        7.80        6.42      2.33 o 
  -3  -7   7        0.03        0.58      1.46 o 
  -2  -7   7        1.28        0.58      1.60 o 
  -1  -7   7       45.98       46.97      3.21 o 
   0  -7   7       95.54       92.76      5.33 o 
   1  -7   7      108.68      103.77      4.23 o 
   2  -7   7       25.63       25.23      2.92 o 
   3  -7   7        9.97        7.73      2.48 o 
   4  -7   7        1.99        2.77      2.62 o 
  -7  -6   7        8.05       12.98      2.48 o 
  -6  -6   7       15.37       11.96      2.33 o 
  -5  -6   7        3.88        5.98      1.90 o 
  -4  -6   7       25.34       24.65      2.48 o 
  -3  -6   7        1.90        1.17      1.60 o 
  -2  -6   7       29.39       29.90      2.33 o 
  -1  -6   7        0.01       -1.31      1.75 o 
   0  -6   7       43.15       35.99      2.06 o 
   1  -6   7       58.41       59.82      3.36 o 
   2  -6   7        9.32        8.31      2.04 o 
   3  -6   7       20.30       22.46      2.77 o 
   4  -6   7       63.77       59.52      3.94 o 
   5  -6   7       24.24       29.46      3.21 o 
  -8  -5   7        5.70        4.81      2.33 o 
  -7  -5   7        1.28        1.75      2.04 o 
  -6  -5   7       14.54       16.19      2.33 o 
  -5  -5   7      114.02      118.96      4.38 o 
  -4  -5   7       25.73       27.13      2.19 o 
  -3  -5   7        2.19        1.75      1.60 o 
  -2  -5   7       28.63       31.21      2.33 o 
  -1  -5   7      172.80      156.73      4.38 o 
   0  -5   7        5.61        4.48      1.24 o 
   1  -5   7       25.39       24.07      2.33 o 
   2  -5   7      128.66      120.15      4.09 o 
   3  -5   7       41.80       41.28      3.06 o 
   4  -5   7      166.06      160.47      5.40 o 
   5  -5   7      227.24      226.11      6.57 o 
   6  -5   7       16.43       17.06      2.92 o 
  -8  -4   7        3.20        3.79      2.04 o 
  -7  -4   7       14.74       14.44      2.63 o 
  -6  -4   7        5.37        9.77      1.90 o 
  -5  -4   7        6.34        1.60      2.19 o 
  -4  -4   7       17.13       13.27      1.90 o 
  -3  -4   7        4.63        4.81      1.31 o 
  -2  -4   7      186.17      173.57      4.38 o 
  -1  -4   7       19.92       18.38      1.90 o 
   0  -4   7      279.26      262.63      3.67 o 
   1  -4   7       48.89       50.48      2.48 o 
   2  -4   7       30.53       32.24      2.33 o 
   3  -4   7      222.77      209.39      5.26 o 
   4  -4   7       56.36       54.85      3.21 o 
   5  -4   7        3.62        4.81      2.19 o 
   6  -4   7       31.73       36.03      3.21 o 
   7  -4   7        3.49        5.25      2.62 o 
  -8  -3   7        0.58        3.35      2.33 o 
  -7  -3   7       10.64       11.23      2.77 o 
  -6  -3   7       37.67       40.40      3.21 o 
  -5  -3   7      145.28      139.14      4.53 o 
  -4  -3   7       78.85       65.96      3.21 o 
  -3  -3   7       87.45       77.94      3.21 o 
  -2  -3   7        4.68        5.40      1.31 o 
  -1  -3   7      720.69      648.67      7.50 o 
   0  -3   7       38.93       48.22      1.70 o 
   1  -3   7      100.51       94.74      3.07 o 
   2  -3   7      123.81      118.71      3.50 o 
   3  -3   7        1.38        3.21      1.60 o 
   4  -3   7      173.03      173.07      4.82 o 
   5  -3   7      161.25      155.66      4.96 o 
   6  -3   7       15.58       14.44      2.63 o 
   7  -3   7        4.81        9.33      2.33 o 
  -8  -2   7       44.69       47.84      4.08 o 
  -7  -2   7       80.42       71.64      4.23 o 
  -6  -2   7        5.91        4.08      2.04 o 
  -5  -2   7        0.92        1.60      1.60 o 
  -4  -2   7        5.37        2.62      1.60 o 
  -3  -2   7      106.72      109.93      3.36 o 
  -2  -2   7        0.08       -1.02      1.02 o 
  -1  -2   7      330.54      309.65      5.12 o 
   0  -2   7       19.71       18.67      1.03 o 
   1  -2   7      202.19      196.61      3.95 o 
   2  -2   7      132.43      130.42      3.51 o 
   3  -2   7      709.95      689.98      8.08 o 
   4  -2   7       46.92       49.16      2.63 o 
   5  -2   7       32.17       32.82      2.63 o 
   6  -2   7      250.10      248.99      6.28 o 
   7  -2   7        8.72        6.42      2.48 o 
   8  -2   7       35.05       39.38      3.65 o 
  -8  -1   7        0.31        0.29      2.48 o 
  -7  -1   7       47.29       58.93      3.94 o 
  -6  -1   7       20.03       18.96      2.48 o 
  -5  -1   7       74.93       77.19      3.50 o 
  -4  -1   7      239.14      235.18      5.26 o 
  -3  -1   7       38.56       43.76      2.33 o 
  -2  -1   7       36.41       26.40      1.75 o 
  -1  -1   7      489.91      470.55      5.87 o 
   0  -1   7       34.44       44.65      1.97 o 
   1  -1   7       12.26       12.98      1.46 o 
   2  -1   7        5.28        3.65      1.17 o 
   3  -1   7       45.52       51.06      2.19 o 
   4  -1   7        1.38        3.35      1.17 o 
   5  -1   7      101.32       92.10      3.65 o 
   6  -1   7       67.64       71.64      3.65 o 
   7  -1   7      196.05      198.04      6.13 o 
   8  -1   7        8.56        9.04      2.62 o 
  -7   0   7       17.93       23.63      2.92 o 
  -6   0   7        0.55        1.31      1.90 o 
  -5   0   7       49.42       51.64      2.92 o 
  -4   0   7        3.12       -0.87      1.60 o 
  -3   0   7        3.20        4.67      1.31 o 
  -2   0   7       99.97       98.84      3.07 o 
  -1   0   7        1.36        3.94      1.02 o 
   0   0   7      675.43      640.98      4.68 o 
   1   0   7        4.02        4.96      0.87 o 
   2   0   7       68.04       79.40      2.48 o 
   3   0   7        5.98        5.69      1.02 o 
   4   0   7      114.24      111.98      3.36 o 
   5   0   7      204.48      190.39      4.68 o 
   6   0   7      161.90      164.72      4.82 o 
   7   0   7       56.17       58.06      3.65 o 
   8   0   7       97.99      100.98      4.67 o 
   9   0   7        0.30        1.75      2.48 o 
  -7   1   7        7.30        9.48      2.92 o 
  -6   1   7       45.17       43.62      3.36 o 
  -5   1   7        0.61        0.00      1.60 o 
  -4   1   7      265.01      281.70      5.85 o 
  -3   1   7      227.19      207.27      4.68 o 
  -2   1   7       49.41       49.02      2.48 o 
  -1   1   7      169.10      160.16      3.65 o 
   0   1   7      252.41      273.66      3.15 o 
   1   1   7      169.19      190.74      3.65 o 
   2   1   7       36.46       27.28      1.60 o 
   3   1   7      244.02      247.18      4.53 o 
   4   1   7        0.47        0.15      1.17 o 
   5   1   7      141.91      137.85      3.94 o 
   6   1   7       34.98       34.72      2.77 o 
   7   1   7       40.37       42.74      3.21 o 
   8   1   7        1.93        4.37      2.04 o 
   9   1   7        0.56        1.75      2.19 o 
  -7   2   7        0.79        1.46      2.04 o 
  -6   2   7        0.00        4.52      1.90 o 
  -5   2   7       41.32       39.97      3.21 o 
  -4   2   7        0.21       -1.60      1.60 o 
  -3   2   7      305.55      291.66      5.70 o 
  -2   2   7      124.95      127.77      3.65 o 
  -1   2   7       89.50       86.27      2.77 o 
   0   2   7      142.34      132.89      2.38 o 
   1   2   7       83.98      107.59      2.92 o 
   2   2   7       46.47       48.00      2.04 o 
   3   2   7       21.46       21.44      1.60 o 
   4   2   7      723.70      713.96      7.65 o 
   5   2   7        8.87        9.19      1.60 o 
   6   2   7      120.05      115.76      4.09 o 
   7   2   7        3.92        4.08      1.90 o 
   8   2   7       34.79       33.11      2.77 o 
   9   2   7        6.15        8.60      2.62 o 
  -6   3   7        2.80        3.79      1.90 o 
  -5   3   7        3.35        2.62      2.04 o 
  -4   3   7       96.78       90.48      3.94 o 
  -3   3   7      168.36      156.57      4.53 o 
  -2   3   7        3.12        2.33      1.46 o 
  -1   3   7      141.42      138.17      3.65 o 
   0   3   7       41.86       39.61      1.90 o 
   1   3   7       91.15       94.16      2.77 o 
   2   3   7       39.48       35.74      1.90 o 
   3   3   7       55.22       53.26      2.19 o 
   4   3   7       75.48       69.03      2.63 o 
   5   3   7      655.80      612.49      7.78 o 
   6   3   7      116.00      112.11      3.94 o 
   7   3   7       26.02       22.75      2.48 o 
   8   3   7       17.40       13.27      2.63 o 
   9   3   7       32.91       32.38      3.35 o 
  -6   4   7        4.69        4.23      2.33 o 
  -5   4   7        3.97        7.00      2.04 o 
  -4   4   7       12.01       13.85      2.19 o 
  -3   4   7       36.88       34.57      2.77 o 
  -2   4   7      226.05      206.94      5.12 o 
  -1   4   7       73.17       60.56      2.77 o 
   0   4   7       59.46       58.16      1.86 o 
   1   4   7      108.57      126.59      3.50 o 
   2   4   7        2.57        2.19      1.02 o 
   3   4   7        0.18        0.44      0.87 o 
   4   4   7      363.90      358.39      5.86 o 
   5   4   7        1.98        0.29      1.31 o 
   6   4   7      111.90      119.26      3.94 o 
   7   4   7        1.34        0.44      1.75 o 
   8   4   7       86.77       82.01      4.09 o 
   9   4   7       30.35       34.71      3.35 o 
  -5   5   7        1.71        2.92      2.19 o 
  -4   5   7        1.38       -1.17      2.19 o 
  -3   5   7       36.31       39.24      2.92 o 
  -2   5   7        5.07       -0.44      1.75 o 
  -1   5   7      200.71      183.66      4.82 o 
   0   5   7       42.28       41.32      2.12 o 
   1   5   7      120.50      127.03      3.65 o 
   2   5   7        9.78        7.44      1.60 o 
   3   5   7       72.15       69.03      2.77 o 
   4   5   7      154.32      155.99      4.09 o 
   5   5   7        0.43        1.02      1.46 o 
   6   5   7       12.01       12.83      1.90 o 
   7   5   7        1.35        1.02      1.75 o 
   8   5   7       26.53       25.96      2.63 o 
   9   5   7       22.25       21.44      3.06 o 
  -5   6   7        2.09        3.50      2.33 o 
  -4   6   7        1.23        0.44      2.33 o 
  -3   6   7        0.01       -2.04      2.04 o 
  -2   6   7       28.80       23.92      2.48 o 
  -1   6   7       14.40       16.92      2.04 o 
   0   6   7        0.25       -0.50      0.98 o 
   1   6   7        6.15        7.15      1.60 o 
   2   6   7       16.40       14.29      1.75 o 
   3   6   7       25.36       26.55      2.04 o 
   4   6   7        1.75        2.19      1.46 o 
   5   6   7       57.74       63.17      3.21 o 
   6   6   7       15.99       12.83      2.04 o 
   7   6   7       27.58       23.48      2.63 o 
   8   6   7       96.88       90.77      4.23 o 
   9   6   7       38.84       39.38      3.65 o 
  -4   7   7        0.01       -0.44      2.19 o 
  -3   7   7        5.82        5.83      2.19 o 
  -2   7   7        3.77        5.98      1.90 o 
  -1   7   7       14.74       16.77      2.33 o 
   0   7   7      249.15      250.21      6.28 o 
   1   7   7       77.00       75.15      3.36 o 
   2   7   7       40.51       46.68      2.63 o 
   3   7   7      186.02      192.09      5.11 o 
   4   7   7      242.06      256.19      5.70 o 
   5   7   7       34.00       33.11      2.92 o 
   6   7   7        0.02       -0.15      1.60 o 
   7   7   7        1.53        3.79      1.75 o 
   8   7   7        0.86       -1.02      2.19 o 
   9   7   7        9.86       10.21      2.62 o 
  -3   8   7        0.04       -2.19      2.33 o 
  -2   8   7        1.65        2.19      2.04 o 
  -1   8   7        5.25        3.65      2.19 o 
   0   8   7        1.75       -1.49      1.49 o 
   1   8   7       71.23       73.83      3.50 o 
   2   8   7        7.29        7.73      2.04 o 
   3   8   7       85.23       80.41      3.65 o 
   4   8   7      153.33      156.23      4.96 o 
   5   8   7      173.23      173.49      5.55 o 
   6   8   7        0.04       -0.58      1.90 o 
   7   8   7       11.99       11.08      2.33 o 
   8   8   7       12.62       21.00      2.62 o 
   9   8   7        0.39        0.29      2.19 o 
  -2   9   7        0.07       -1.75      2.19 o 
  -1   9   7        0.23       -2.19      2.19 o 
   0   9   7       25.24       21.03      2.01 o 
   1   9   7       29.99       24.94      2.63 o 
   2   9   7        9.43       12.40      2.33 o 
   3   9   7       28.61       33.25      3.21 o 
   4   9   7       75.73       72.66      4.09 o 
   5   9   7        0.90       -1.60      2.19 o 
   6   9   7       11.84       17.35      2.33 o 
   7   9   7       12.96       11.52      2.62 o 
   8   9   7       12.80       15.17      2.92 o 
  -1  10   7        1.29        4.37      2.19 o 
   0  10   7        0.25       -0.68      1.60 o 
   1  10   7       18.16       19.54      2.77 o 
   2  10   7        0.91        0.87      2.33 o 
   3  10   7       35.75       34.86      3.50 o 
   4  10   7      192.90      197.14      6.28 o 
   5  10   7       21.95       17.50      2.92 o 
   6  10   7        0.93        1.75      2.04 o 
   7  10   7        5.34        5.98      2.19 o 
   1  11   7        0.02       -1.75      2.48 o 
   2  11   7        0.59       -2.33      2.33 o 
   3  11   7        1.92        2.33      2.48 o 
   4  11   7        4.39        3.35      2.92 o 
   5  11   7       13.56       18.08      2.92 o 
   6  11   7        0.11       -1.17      2.33 o 
  -4  -9   8        2.44        1.60      2.62 o 
  -3  -9   8        6.84        4.52      2.62 o 
  -2  -9   8        3.96        3.65      2.33 o 
  -1  -9   8        4.16        3.06      2.33 o 
   0  -9   8        1.03        2.92      3.06 o 
  -5  -8   8       26.75       28.29      3.21 o 
  -4  -8   8       58.69       69.59      3.94 o 
  -3  -8   8        5.23        5.69      1.90 o 
  -2  -8   8        3.89        4.52      2.04 o 
  -1  -8   8       10.28       14.29      2.33 o 
   0  -8   8       10.22       11.56      1.74 o 
   1  -8   8        5.31        3.65      2.33 o 
   2  -8   8       13.23       13.71      2.62 o 
  -6  -7   8        0.31       -2.04      2.19 o 
  -5  -7   8        4.24        1.31      2.33 o 
  -4  -7   8        0.04       -0.87      1.90 o 
  -3  -7   8       13.25       16.33      1.90 o 
  -2  -7   8       80.98       81.71      4.09 o 
  -1  -7   8       19.28       14.88      2.48 o 
   0  -7   8       62.30       69.14      2.63 o 
   1  -7   8       34.23       30.48      3.21 o 
   2  -7   8        3.73        0.29      2.33 o 
   3  -7   8        0.05        0.00      2.19 o 
   4  -7   8        0.74       -1.90      2.48 o 
  -7  -6   8       17.72       19.25      3.21 o 
  -6  -6   8        9.88        5.54      2.33 o 
  -5  -6   8       10.86       12.40      2.33 o 
  -4  -6   8        0.84       -1.31      1.60 o 
  -3  -6   8        0.06        0.87      1.60 o 
  -2  -6   8       60.38       55.88      3.36 o 
  -1  -6   8      278.45      270.70      6.43 o 
   0  -6   8       53.17       52.54      2.92 o 
   1  -6   8      101.46      113.25      4.38 o 
   2  -6   8        7.48        9.48      2.19 o 
   3  -6   8       44.68       42.74      3.21 o 
   4  -6   8       88.90       72.08      4.52 o 
   5  -6   8       12.16       14.15      2.77 o 
  -7  -5   8        2.76        1.60      2.33 o 
  -6  -5   8       17.11       10.21      2.48 o 
  -5  -5   8        3.43        6.56      1.75 o 
  -4  -5   8        3.39        6.27      1.75 o 
  -3  -5   8        0.06       -0.15      1.46 o 
  -2  -5   8       55.97       41.14      3.06 o 
  -1  -5   8      136.95      121.91      4.23 o 
   0  -5   8      332.08      329.43      4.65 o 
   1  -5   8       67.28       59.82      3.21 o 
   2  -5   8       47.88       47.41      2.92 o 
   3  -5   8       37.74       33.26      2.77 o 
   4  -5   8       63.79       62.73      3.94 o 
   5  -5   8        1.23        5.25      2.33 o 
   6  -5   8       26.46       31.21      3.50 o 
  -7  -4   8       12.80       12.69      2.92 o 
  -6  -4   8       11.60        8.90      2.48 o 
  -5  -4   8       14.64       15.17      2.19 o 
  -4  -4   8       11.05       12.83      1.90 o 
  -3  -4   8       73.82       63.62      3.21 o 
  -2  -4   8        0.04       -0.87      1.31 o 
  -1  -4   8       80.81       79.10      3.36 o 
   0  -4   8      149.63      142.46      2.99 o 
   1  -4   8        1.94        1.17      1.46 o 
   2  -4   8       35.64       36.76      2.48 o 
   3  -4   8      298.94      289.62      6.43 o 
   4  -4   8      127.31      119.26      4.53 o 
   5  -4   8        5.88        2.92      2.48 o 
   6  -4   8        2.87        3.79      2.62 o 
  -7  -3   8       12.11       12.98      2.62 o 
  -6  -3   8       40.93       41.13      3.35 o 
  -5  -3   8        0.01        0.87      1.60 o 
  -4  -3   8        2.81        6.27      1.60 o 
  -3  -3   8       11.59        6.71      1.90 o 
  -2  -3   8      118.22      115.33      3.65 o 
  -1  -3   8       32.92       31.65      2.33 o 
   0  -3   8       57.00       56.57      1.91 o 
   1  -3   8      174.67      161.42      4.24 o 
   2  -3   8       24.88       22.17      2.04 o 
   3  -3   8      601.15      585.97      8.36 o 
   4  -3   8      507.62      493.44      7.91 o 
   5  -3   8       10.66        7.87      2.19 o 
   6  -3   8       56.56       54.56      3.65 o 
   7  -3   8       23.59       21.44      3.06 o 
  -7  -2   8        0.16        0.15      2.19 o 
  -6  -2   8        9.88        9.92      2.48 o 
  -5  -2   8        5.08        7.73      1.75 o 
  -4  -2   8       15.59       18.67      2.04 o 
  -3  -2   8      218.76      198.16      4.97 o 
  -2  -2   8       12.37       10.65      1.60 o 
  -1  -2   8      452.90      436.11      6.30 o 
   0  -2   8        4.48        3.21      0.82 o 
   1  -2   8       94.49       96.63      3.21 o 
   2  -2   8      740.74      683.51      8.23 o 
   3  -2   8      175.60      177.77      4.53 o 
   4  -2   8        8.48       12.54      1.90 o 
   5  -2   8      100.13       91.07      3.94 o 
   6  -2   8       14.17       11.52      2.33 o 
   7  -2   8        1.26       -0.15      2.19 o 
  -7  -1   8       12.07        8.75      2.92 o 
  -6  -1   8       30.93       33.40      2.92 o 
  -5  -1   8        8.39        8.90      2.04 o 
  -4  -1   8       37.31       38.51      2.63 o 
  -3  -1   8        0.79        0.87      1.46 o 
  -2  -1   8      319.40      285.47      5.41 o 
  -1  -1   8       70.55       72.68      2.77 o 
   0  -1   8        4.43        6.73      0.82 o 
   1  -1   8       98.93       99.12      3.21 o 
   2  -1   8        5.49        6.85      1.31 o 
   3  -1   8      195.54      194.19      4.53 o 
   4  -1   8      294.61      279.17      5.56 o 
   5  -1   8       24.66       21.00      2.33 o 
   6  -1   8       15.45       13.27      2.33 o 
   7  -1   8       33.64       34.86      3.21 o 
   8  -1   8       52.32       50.03      3.94 o 
  -7   0   8        0.06       -0.44      2.48 o 
  -6   0   8        0.61        0.73      1.90 o 
  -5   0   8        2.55        2.19      1.75 o 
  -4   0   8       13.91       10.21      1.90 o 
  -3   0   8       15.28       15.90      1.60 o 
  -2   0   8       49.66       51.21      2.63 o 
  -1   0   8       90.17       87.29      3.07 o 
   0   0   8      201.02      167.48      5.63 o 
   1   0   8       26.13       31.51      1.90 o 
   2   0   8     1366.32     1370.59     10.81 o 
   3   0   8       52.86       37.64      2.19 o 
   4   0   8      112.04      104.38      3.50 o 
   5   0   8      641.26      617.28      8.51 o 
   6   0   8       41.36       41.72      2.92 o 
   7   0   8      107.45       91.51      4.52 o 
   8   0   8       19.24       19.54      2.92 o 
  -7   1   8        5.14        4.96      2.62 o 
  -6   1   8       14.51       18.52      2.48 o 
  -5   1   8       52.04       52.37      3.36 o 
  -4   1   8       30.37       30.34      2.63 o 
  -3   1   8        0.09        2.19      1.17 o 
  -2   1   8      184.57      166.56      4.24 o 
  -1   1   8        0.34       -1.17      1.17 o 
   0   1   8        4.84        5.42      0.77 o 
   1   1   8       14.38       12.54      1.46 o 
   2   1   8      174.21      167.02      3.80 o 
   3   1   8       43.01       44.06      2.19 o 
   4   1   8      162.34      156.58      4.09 o 
   5   1   8      171.31      172.93      4.53 o 
   6   1   8      407.70      391.32      7.02 o 
   7   1   8       29.93       26.25      2.92 o 
   8   1   8        7.46        8.31      2.48 o 
   9   1   8        3.66        4.37      2.33 o 
  -6   2   8        6.20        5.83      2.33 o 
  -5   2   8        0.49       -0.15      2.04 o 
  -4   2   8        0.68        0.73      1.75 o 
  -3   2   8       24.66       20.71      2.19 o 
  -2   2   8        7.90        9.33      1.60 o 
  -1   2   8      330.52      319.63      5.41 o 
   0   2   8       29.06       25.73      1.24 o 
   1   2   8      117.41      137.99      3.50 o 
   2   2   8       20.74       15.46      1.60 o 
   3   2   8       61.30       67.12      2.63 o 
   4   2   8      228.04      197.77      4.53 o 
   5   2   8      360.19      317.10      6.15 o 
   6   2   8       61.34       65.65      3.36 o 
   7   2   8      257.86      250.32      6.28 o 
   8   2   8        6.47       -0.73      2.48 o 
   9   2   8       10.78       14.87      2.77 o 
  -6   3   8        0.43        1.02      2.04 o 
  -5   3   8       86.05       92.22      4.67 o 
  -4   3   8       85.67       83.47      3.94 o 
  -3   3   8        9.37       10.50      1.90 o 
  -2   3   8      108.07      100.14      3.65 o 
  -1   3   8      111.94      105.55      3.50 o 
   0   3   8      126.22      137.34      3.36 o 
   1   3   8       92.62       78.39      2.92 o 
   2   3   8      266.78      269.42      4.97 o 
   3   3   8        3.73        6.42      1.31 o 
   4   3   8      170.11      154.41      4.09 o 
   5   3   8      102.79      114.00      3.80 o 
   6   3   8       24.49       22.32      2.33 o 
   7   3   8        6.57        7.29      2.19 o 
   8   3   8       21.83       23.33      2.63 o 
   9   3   8        0.05        4.23      2.04 o 
  -6   4   8        2.61        1.46      2.48 o 
  -5   4   8        0.03       -2.04      2.19 o 
  -4   4   8       38.47       37.49      3.35 o 
  -3   4   8        7.22        2.77      2.04 o 
  -2   4   8        5.46        4.23      1.75 o 
  -1   4   8        8.60        6.85      1.60 o 
   0   4   8       53.37       58.54      1.96 o 
   1   4   8       18.65       19.25      1.75 o 
   2   4   8       15.36       15.90      1.60 o 
   3   4   8      418.36      403.09      6.15 o 
   4   4   8        7.79       10.79      1.60 o 
   5   4   8      154.72      145.45      4.53 o 
   6   4   8       38.30       35.30      2.63 o 
   7   4   8       19.65       17.50      2.33 o 
   8   4   8        8.22        7.73      2.33 o 
   9   4   8       12.37        6.85      2.62 o 
  -5   5   8       25.04       32.96      3.21 o 
  -4   5   8       35.43       29.46      3.06 o 
  -3   5   8        4.60        6.12      2.19 o 
  -2   5   8       48.19       51.06      3.06 o 
  -1   5   8        7.25        6.27      1.75 o 
   0   5   8        2.06        2.07      0.98 o 
   1   5   8       40.92       37.35      2.33 o 
   2   5   8       96.87       95.75      3.36 o 
   3   5   8       17.37       20.13      2.04 o 
   4   5   8      604.02      577.94      7.63 o 
   5   5   8       41.59       38.80      2.77 o 
   6   5   8       23.85       24.65      2.48 o 
   7   5   8       58.95       62.29      3.36 o 
   8   5   8       65.74       63.90      3.79 o 
   9   5   8        0.70       -0.87      2.33 o 
  -4   6   8        3.29        3.65      2.33 o 
  -3   6   8       31.93       32.67      2.92 o 
  -2   6   8        0.79        0.58      1.60 o 
  -1   6   8       37.28       28.88      2.77 o 
   0   6   8       39.16       36.29      3.06 o 
   1   6   8        1.53        3.65      1.46 o 
   2   6   8       10.29       11.67      1.75 o 
   3   6   8       90.12       79.10      3.36 o 
   4   6   8        4.13        3.79      1.60 o 
   5   6   8       25.27       24.07      2.19 o 
   6   6   8        0.74        0.87      1.60 o 
   7   6   8       87.34       79.23      3.79 o 
   8   6   8       34.54       33.55      3.35 o 
   9   6   8       32.88       35.59      3.65 o 
  -3   7   8        0.17       -2.19      2.19 o 
  -2   7   8       38.36       38.51      3.06 o 
  -1   7   8        7.07        6.71      2.19 o 
   0   7   8        6.12        2.98      1.90 o 
   1   7   8       21.09       20.27      2.48 o 
   2   7   8       42.23       39.68      2.92 o 
   3   7   8       10.85        9.19      2.19 o 
   4   7   8        2.21        3.21      1.60 o 
   5   7   8       16.13       11.67      2.19 o 
   6   7   8        0.22       -0.29      1.90 o 
   7   7   8       36.68       39.09      3.06 o 
   8   7   8       20.41       19.69      3.06 o 
   9   7   8        9.58        3.65      2.77 o 
  -3   8   8        4.62        5.10      2.48 o 
  -2   8   8        7.31        4.96      2.48 o 
  -1   8   8        4.08        4.52      2.19 o 
   0   8   8        0.01       -1.02      1.39 o 
   1   8   8        1.90        5.10      1.75 o 
   2   8   8        0.08       -1.60      1.90 o 
   3   8   8        1.96        0.29      1.75 o 
   4   8   8       37.68       38.07      3.21 o 
   5   8   8       17.08       19.25      2.77 o 
   6   8   8       22.32       24.65      2.92 o 
   7   8   8       80.46       82.15      4.23 o 
   8   8   8       28.97       32.96      3.21 o 
  -1   9   8       32.50       36.61      3.35 o 
   0   9   8        9.28       10.15      1.70 o 
   1   9   8       13.85       15.60      2.48 o 
   2   9   8       52.07       54.41      3.79 o 
   3   9   8       66.60       74.26      3.79 o 
   4   9   8       14.07       10.21      2.77 o 
   5   9   8        1.61        0.44      2.04 o 
   6   9   8        0.00        0.29      2.04 o 
   7   9   8        1.33        3.79      2.33 o 
   8   9   8        2.65        2.62      2.33 o 
   0  10   8       11.92       14.85      2.05 o 
   1  10   8        0.18       -1.17      2.19 o 
   2  10   8       19.98       21.73      3.06 o 
   3  10   8       60.07       68.27      4.38 o 
   4  10   8       67.67       76.16      4.23 o 
   5  10   8        0.02        3.94      1.90 o 
   6  10   8       11.76       16.19      2.48 o 
   7  10   8       16.80       16.48      3.06 o 
   2  11   8        8.17       16.04      3.06 o 
   3  11   8       21.61       21.29      3.65 o 
   4  11   8        0.08        3.21      2.62 o 
   5  11   8        1.72        1.17      2.33 o 
  -4  -8   9       11.54       16.92      2.48 o 
  -3  -8   9        8.35        7.73      2.33 o 
  -2  -8   9        4.20        5.40      2.19 o 
  -1  -8   9        9.97        9.04      2.33 o 
   0  -8   9       33.29       30.77      2.26 o 
   1  -8   9       19.19       17.21      2.77 o 
  -5  -7   9        2.59        0.58      2.62 o 
  -4  -7   9       10.27       12.10      2.48 o 
  -3  -7   9        3.64       -0.44      2.33 o 
  -2  -7   9        1.79        3.65      1.75 o 
  -1  -7   9        4.03        8.17      2.19 o 
   0  -7   9        0.24       -1.17      1.34 o 
   1  -7   9       19.13       20.27      2.48 o 
   2  -7   9       29.75       37.05      3.21 o 
   3  -7   9       10.14        7.44      2.77 o 
  -6  -6   9       21.41       27.27      3.06 o 
  -5  -6   9       57.66       67.54      4.08 o 
  -4  -6   9        3.82        0.73      1.90 o 
  -3  -6   9        1.24        2.62      1.75 o 
  -2  -6   9       35.67       34.28      2.92 o 
  -1  -6   9       17.51       11.52      2.63 o 
   0  -6   9        8.42       10.21      1.55 o 
   1  -6   9       64.62       59.82      3.65 o 
   2  -6   9        0.75        3.06      1.90 o 
   3  -6   9        0.01        0.00      1.90 o 
   4  -6   9        1.63        1.75      2.62 o 
  -6  -5   9        4.21        2.62      2.33 o 
  -5  -5   9        0.01       -1.90      1.90 o 
  -4  -5   9        6.63        6.71      1.90 o 
  -3  -5   9       92.55       84.93      3.94 o 
  -2  -5   9       16.28        8.31      2.33 o 
  -1  -5   9      111.68      118.08      4.38 o 
   0  -5   9      127.90      111.48      2.99 o 
   1  -5   9        7.63        3.65      2.19 o 
   2  -5   9        4.83        3.50      1.90 o 
   3  -5   9       18.27       17.06      2.48 o 
   4  -5   9        2.95        3.94      2.19 o 
   5  -5   9       78.40       67.70      4.38 o 
  -7  -4   9        6.81        3.65      2.48 o 
  -6  -4   9       12.51       13.27      2.33 o 
  -5  -4   9        1.80        0.87      1.90 o 
  -4  -4   9        0.08       -1.02      1.60 o 
  -3  -4   9       54.65       48.00      3.21 o 
  -2  -4   9      467.53      445.28      7.61 o 
  -1  -4   9       69.83       56.18      3.21 o 
   0  -4   9      279.84      298.34     12.06 o 
   1  -4   9        1.15        3.21      1.60 o 
   2  -4   9      134.55      130.22      4.38 o 
   3  -4   9      235.49      216.67      5.55 o 
   4  -4   9       22.82       22.61      2.77 o 
   5  -4   9       20.99       20.56      2.77 o 
   6  -4   9        8.98       15.46      2.77 o 
  -7  -3   9        5.68        4.81      2.48 o 
  -6  -3   9        0.94        2.62      2.19 o 
  -5  -3   9        0.01       -1.75      1.75 o 
  -4  -3   9        6.19        4.37      1.75 o 
  -3  -3   9       50.83       45.81      2.92 o 
  -2  -3   9      225.38      200.34      5.26 o 
  -1  -3   9      363.12      370.64      6.58 o 
   0  -3   9       77.65       67.53      2.22 o 
   1  -3   9       61.84       57.34      2.92 o 
   2  -3   9       78.77       70.63      3.36 o 
   3  -3   9       58.23       57.48      3.06 o 
   4  -3   9       25.66       23.19      2.33 o 
   5  -3   9       73.98       70.91      3.79 o 
   6  -3   9       10.39        7.87      2.77 o 
  -7  -2   9        1.86       -2.33      2.33 o 
  -6  -2   9       16.98       17.94      2.33 o 
  -5  -2   9       11.12        8.75      2.04 o 
  -4  -2   9       22.59       24.50      2.33 o 
  -3  -2   9       14.33       11.96      1.90 o 
  -2  -2   9       70.67       63.33      3.21 o 
  -1  -2   9       83.30       76.33      3.06 o 
   0  -2   9        8.54        7.32      1.75 o 
   1  -2   9       82.50       72.53      3.06 o 
   2  -2   9      709.10      697.11      8.66 o 
   3  -2   9      243.98      231.50      5.41 o 
   4  -2   9        3.57        3.21      1.90 o 
   5  -2   9        0.22        1.17      1.60 o 
   6  -2   9        0.17        1.90      1.90 o 
   7  -2   9        0.16       -2.33      2.33 o 
  -7  -1   9        8.91       11.52      2.77 o 
  -6  -1   9        0.02        0.87      1.90 o 
  -5  -1   9        1.96        0.58      1.75 o 
  -4  -1   9        4.44        4.23      1.75 o 
  -3  -1   9      116.01      103.20      3.94 o 
  -2  -1   9        9.60        9.92      1.90 o 
  -1  -1   9       51.24       48.87      2.63 o 
   0  -1   9      176.82      161.16      6.21 o 
   1  -1   9       42.52       34.28      2.63 o 
   2  -1   9      855.16      860.16      9.27 o 
   3  -1   9      784.77      763.58      8.96 o 
   4  -1   9       21.55       20.86      2.33 o 
   5  -1   9      131.48      135.91      4.53 o 
   6  -1   9       76.38       68.72      3.79 o 
   7  -1   9       46.60       46.24      3.79 o 
   8  -1   9        3.24        1.02      2.62 o 
  -6   0   9        0.60       -2.19      2.19 o 
  -5   0   9        1.36        0.58      1.75 o 
  -4   0   9       73.66       71.20      3.50 o 
  -3   0   9        0.31        1.90      1.46 o 
  -2   0   9      220.87      214.09      5.11 o 
  -1   0   9        7.24        8.31      1.46 o 
   0   0   9       28.83       27.79      1.49 o 
   1   0   9      827.69      789.85      8.53 o 
   2   0   9      103.66       96.35      3.36 o 
   3   0   9       58.70       69.01      3.06 o 
   4   0   9      118.82      104.52      3.80 o 
   5   0   9      103.13       91.22      3.79 o 
   6   0   9        1.17        0.87      2.04 o 
   7   0   9       46.31       48.72      3.65 o 
   8   0   9        2.67        1.90      2.62 o 
  -6   1   9        1.42        3.21      2.04 o 
  -5   1   9        4.32        3.79      2.19 o 
  -4   1   9        0.28       -0.73      1.75 o 
  -3   1   9      138.28      125.27      4.23 o 
  -2   1   9       11.84       11.81      1.75 o 
  -1   1   9        0.43        2.92      1.02 o 
   0   1   9      179.23      174.25      3.10 o 
   1   1   9        1.54        0.29      1.31 o 
   2   1   9      227.49      228.47      4.82 o 
   3   1   9      666.05      591.81      7.63 o 
   4   1   9       59.57       59.24      2.92 o 
   5   1   9       51.47       40.26      2.77 o 
   6   1   9      139.37      111.68      4.38 o 
   7   1   9      161.57      145.56      5.26 o 
   8   1   9        3.71        3.35      2.33 o 
  -6   2   9        4.46        5.98      2.19 o 
  -5   2   9        6.27        7.29      2.19 o 
  -4   2   9       10.33        9.04      2.04 o 
  -3   2   9        6.55        9.48      1.75 o 
  -2   2   9       26.63       27.13      2.19 o 
  -1   2   9       47.91       44.50      2.33 o 
   0   2   9        5.43        5.90      1.17 o 
   1   2   9      507.85      524.14      6.89 o 
   2   2   9        2.40        1.60      1.02 o 
   3   2   9       86.57       80.13      3.21 o 
   4   2   9      537.03      526.39      7.48 o 
   5   2   9      150.54      133.75      4.23 o 
   6   2   9      160.17      129.37      4.53 o 
   7   2   9       18.18       14.44      2.48 o 
   8   2   9       22.93       23.33      2.77 o 
  -6   3   9        7.97       11.08      2.62 o 
  -5   3   9        5.79        3.50      2.33 o 
  -4   3   9        2.37        0.58      2.04 o 
  -3   3   9       70.83       75.29      3.65 o 
  -2   3   9        0.05       -0.87      1.46 o 
  -1   3   9        6.79        3.79      1.46 o 
   0   3   9       52.08       52.41      1.91 o 
   1   3   9       68.33       67.42      2.92 o 
   2   3   9        0.68       -0.29      1.31 o 
   3   3   9      284.11      282.68      5.56 o 
   4   3   9      160.53      150.28      4.38 o 
   5   3   9      676.07      640.88      8.66 o 
   6   3   9       11.23       12.83      2.04 o 
   7   3   9       27.86       27.57      2.77 o 
   8   3   9        0.39        3.50      1.90 o 
   9   3   9       13.28        8.46      2.92 o 
  -5   4   9        1.21       -1.60      2.33 o 
  -4   4   9        9.11        8.75      2.33 o 
  -3   4   9        0.32       -1.90      1.90 o 
  -2   4   9       69.86       68.43      3.36 o 
  -1   4   9        0.29       -1.02      1.60 o 
   0   4   9        9.65       11.58      1.29 o 
   1   4   9        1.04       -0.87      1.31 o 
   2   4   9       38.56       38.51      2.33 o 
   3   4   9      235.68      200.24      4.97 o 
   4   4   9      223.98      192.16      4.97 o 
   5   4   9       20.86       18.96      2.33 o 
   6   4   9      215.37      197.36      5.55 o 
   7   4   9        0.84        0.44      1.90 o 
   8   4   9        6.65        5.83      2.19 o 
   9   4   9        0.46        1.75      2.19 o 
  -4   5   9        0.32       -0.44      2.19 o 
  -3   5   9       17.73       27.86      2.63 o 
  -2   5   9        3.96        5.40      1.90 o 
  -1   5   9       76.30       75.00      3.50 o 
   0   5   9       21.24       19.04      1.68 o 
   1   5   9       44.71       45.08      2.63 o 
   2   5   9        2.81        1.17      1.46 o 
   3   5   9      103.00       96.48      3.65 o 
   4   5   9       28.19       30.19      2.77 o 
   5   5   9       49.64       48.14      2.92 o 
   6   5   9       17.98       16.04      2.48 o 
   7   5   9       30.66       35.44      2.92 o 
   8   5   9       12.00       17.79      2.48 o 
   9   5   9       44.28       48.86      3.79 o 
  -4   6   9        3.19        8.60      2.19 o 
  -3   6   9        0.42        2.77      2.19 o 
  -2   6   9        3.09        5.98      1.90 o 
  -1   6   9        0.42       -1.60      1.75 o 
   0   6   9        0.19        0.10      1.08 o 
   1   6   9       13.89       13.71      2.04 o 
   2   6   9      243.14      231.92      5.70 o 
   3   6   9        0.26       -1.31      1.90 o 
   4   6   9       72.14       67.41      3.50 o 
   5   6   9       13.15       18.96      2.04 o 
   6   6   9       49.51       50.62      3.06 o 
   7   6   9        1.39       -0.58      2.19 o 
   8   6   9       24.49       21.15      3.06 o 
   9   6   9        3.81        3.21      2.62 o 
  -3   7   9        1.90        4.52      2.33 o 
  -2   7   9        7.35        3.94      2.19 o 
  -1   7   9        0.22        1.17      1.75 o 
   0   7   9        0.92        2.19      1.24 o 
   1   7   9       14.83       15.02      2.33 o 
   2   7   9        0.02       -0.44      1.75 o 
   3   7   9      160.16      155.66      4.96 o 
   4   7   9       61.27       55.29      3.21 o 
   5   7   9        2.25        2.62      1.90 o 
   6   7   9       23.94       24.06      2.63 o 
   7   7   9       27.86       26.98      3.06 o 
   8   7   9        2.25        2.19      2.48 o 
  -2   8   9        4.17        3.94      2.19 o 
  -1   8   9        3.87        4.23      2.04 o 
   0   8   9        3.37        2.26      1.44 o 
   1   8   9        0.43        0.73      1.90 o 
   2   8   9       46.90       44.20      3.36 o 
   3   8   9        1.29        4.23      1.75 o 
   4   8   9       18.86       18.52      2.63 o 
   5   8   9       18.85       20.71      2.63 o 
   6   8   9       55.35       47.99      3.65 o 
   7   8   9       45.23       46.53      3.50 o 
   8   8   9       44.82       44.78      3.94 o 
  -1   9   9        1.74        1.75      2.48 o 
   0   9   9        1.70        4.50      1.60 o 
   1   9   9       12.95       12.10      2.77 o 
   2   9   9        4.86        8.02      2.48 o 
   3   9   9        4.52        4.23      2.33 o 
   4   9   9       13.48        9.19      2.48 o 
   5   9   9        1.98        1.90      2.33 o 
   6   9   9        4.88        2.48      2.33 o 
   7   9   9        9.16       12.98      2.92 o 
   1  10   9        0.21        3.21      2.33 o 
   2  10   9        1.11       -1.17      2.48 o 
   3  10   9        2.21        3.35      2.48 o 
   4  10   9        0.17       -2.19      2.19 o 
   5  10   9       12.35       15.60      2.62 o 
   6  10   9       18.21       21.15      2.77 o 
  -2  -8  10        0.59        3.06      2.04 o 
  -1  -8  10       28.49       23.48      3.35 o 
   0  -8  10       23.29       25.87      2.22 o 
  -4  -7  10        0.00        0.29      2.19 o 
  -3  -7  10       27.27       26.84      3.06 o 
  -2  -7  10        7.91       13.42      2.48 o 
  -1  -7  10        3.57        4.23      2.04 o 
   0  -7  10        9.92       11.13      1.55 o 
   1  -7  10       10.50       10.79      2.62 o 
   2  -7  10        1.53       -1.46      2.33 o 
  -5  -6  10        4.25        1.75      2.33 o 
  -4  -6  10       20.04       19.98      2.63 o 
  -3  -6  10        3.00        5.83      2.33 o 
  -2  -6  10       25.28       22.02      2.48 o 
  -1  -6  10       78.82       66.97      3.94 o 
   0  -6  10       51.38       49.85      2.37 o 
   1  -6  10        0.03       -1.31      1.90 o 
   2  -6  10       34.91       31.80      3.06 o 
   3  -6  10        7.71        5.98      2.48 o 
  -6  -5  10        0.66        2.62      2.48 o 
  -5  -5  10       13.21       11.52      2.62 o 
  -4  -5  10        7.68       10.35      2.04 o 
  -3  -5  10        1.58       -1.90      1.90 o 
  -2  -5  10        3.59        8.31      2.19 o 
  -1  -5  10        0.01        0.73      1.90 o 
   0  -5  10       12.87       12.91      1.55 o 
   1  -5  10       46.79       57.18      3.36 o 
   2  -5  10       24.29       19.84      2.63 o 
   3  -5  10        1.96        0.29      2.19 o 
   4  -5  10       36.04       27.71      3.35 o 
  -6  -4  10       17.35       21.58      3.06 o 
  -5  -4  10        4.86        7.00      2.04 o 
  -4  -4  10        0.05       -1.17      1.90 o 
  -3  -4  10       31.41       31.80      2.77 o 
  -2  -4  10       49.02       52.52      3.36 o 
  -1  -4  10       16.96       16.63      2.33 o 
   0  -4  10      101.77       92.95      2.84 o 
   1  -4  10        6.12        9.62      1.90 o 
   2  -4  10        1.49        0.44      1.90 o 
   3  -4  10        4.59        4.96      1.90 o 
   4  -4  10        1.68        1.46      2.04 o 
   5  -4  10       26.84       24.79      3.21 o 
  -6  -3  10        0.22        3.06      1.90 o 
  -5  -3  10        5.93        7.58      2.04 o 
  -4  -3  10      101.96       91.79      4.23 o 
  -3  -3  10       13.72       11.38      2.33 o 
  -2  -3  10      147.32      159.14      5.11 o 
  -1  -3  10      102.93       87.86      3.79 o 
   0  -3  10        2.34        0.95      1.53 o 
   1  -3  10       13.57        9.92      2.04 o 
   2  -3  10       41.16       39.68      2.92 o 
   3  -3  10        2.59        3.21      1.75 o 
   4  -3  10      225.10      219.99      5.99 o 
   5  -3  10       33.81       31.36      3.06 o 
   6  -3  10       14.22       12.10      2.48 o 
  -6  -2  10        0.11       -0.44      1.90 o 
  -5  -2  10        0.28       -0.73      1.75 o 
  -4  -2  10       44.62       41.14      3.36 o 
  -3  -2  10      255.20      262.45      6.43 o 
  -2  -2  10       34.84       26.98      2.77 o 
  -1  -2  10      230.28      243.30      5.70 o 
   0  -2  10        8.61        6.58      1.18 o 
   1  -2  10      202.17      198.39      5.11 o 
   2  -2  10      465.48      440.31      7.47 o 
   3  -2  10       45.34       50.76      2.92 o 
   4  -2  10       90.24       83.76      3.79 o 
   5  -2  10       20.69       21.00      2.33 o 
   6  -2  10        5.36        4.81      2.48 o 
   7  -2  10        2.94        9.19      2.19 o 
  -6  -1  10        0.13       -1.17      2.04 o 
  -5  -1  10        0.29        1.75      1.75 o 
  -4  -1  10       38.82       41.57      3.21 o 
  -3  -1  10      103.07       98.81      4.09 o 
  -2  -1  10      357.16      364.69      6.88 o 
  -1  -1  10       57.21       53.11      2.92 o 
   0  -1  10       82.44       82.88      4.16 o 
   1  -1  10      147.42      126.02      4.23 o 
   2  -1  10       26.03       16.77      2.48 o 
   3  -1  10      112.24      116.77      3.94 o 
   4  -1  10      186.48      191.77      5.26 o 
   5  -1  10       12.23       14.29      2.19 o 
   6  -1  10        1.64        1.02      1.90 o 
   7  -1  10       14.21       13.27      2.77 o 
  -6   0  10        2.24        2.48      2.04 o 
  -5   0  10        9.35       12.25      2.33 o 
  -4   0  10        2.54        0.87      2.04 o 
  -3   0  10       27.09       25.52      2.63 o 
  -2   0  10       55.60       50.04      3.06 o 
  -1   0  10        0.29        0.73      1.46 o 
   0   0  10       87.86       78.92      2.48 o 
   1   0  10     1015.82      995.18     10.31 o 
   2   0  10      401.68      401.52      6.73 o 
   3   0  10        4.98        5.25      1.75 o 
   4   0  10        2.89        5.83      1.60 o 
   5   0  10        7.30        4.52      1.90 o 
   6   0  10        2.17        2.48      1.75 o 
   7   0  10       27.62       23.92      3.06 o 
  -6   1  10        0.36       -2.19      2.19 o 
  -5   1  10        2.43        3.06      2.04 o 
  -4   1  10       35.64       34.86      3.06 o 
  -3   1  10       15.90       14.15      2.33 o 
  -2   1  10       36.54       36.90      2.63 o 
  -1   1  10       41.49       40.99      2.63 o 
   0   1  10        5.41        3.92      1.39 o 
   1   1  10      674.92      673.60      8.37 o 
   2   1  10      649.53      617.63      8.07 o 
   3   1  10        0.97        1.60      1.60 o 
   4   1  10      310.36      311.02      6.29 o 
   5   1  10      162.84      156.68      4.82 o 
   6   1  10       64.22       60.98      3.65 o 
   7   1  10       24.94       25.96      2.92 o 
   8   1  10        9.55        8.75      2.62 o 
  -5   2  10       30.18       29.61      3.35 o 
  -4   2  10        0.04        1.02      1.75 o 
  -3   2  10       96.00       91.79      4.09 o 
  -2   2  10        0.09       -0.29      1.46 o 
  -1   2  10        3.25        2.92      1.46 o 
   0   2  10      471.59      485.75     11.35 o 
   1   2  10      129.93      128.78      4.09 o 
   2   2  10       13.88       16.33      2.04 o 
   3   2  10       54.62       47.42      2.77 o 
   4   2  10       83.43       83.18      3.50 o 
   5   2  10       13.58       12.83      2.04 o 
   6   2  10       53.25       41.72      3.21 o 
   7   2  10       11.35        9.77      2.19 o 
   8   2  10        0.33       -0.87      2.19 o 
  -5   3  10        0.04       -2.33      2.33 o 
  -4   3  10       18.13       19.98      2.63 o 
  -3   3  10        2.76        3.35      2.04 o 
  -2   3  10        0.17       -0.29      1.75 o 
  -1   3  10       50.82       53.39      3.06 o 
   0   3  10        0.51       -1.31      1.90 o 
   1   3  10      166.79      173.80      4.67 o 
   2   3  10      413.52      398.49      6.73 o 
   3   3  10        0.76        0.44      1.60 o 
   4   3  10      103.02       87.14      3.50 o 
   5   3  10      151.48      125.13      4.38 o 
   6   3  10      148.87      135.19      4.67 o 
   7   3  10        9.38        7.87      2.33 o 
   8   3  10       16.52       15.46      2.77 o 
  -4   4  10        0.01       -1.46      2.04 o 
  -3   4  10       16.73       20.85      2.48 o 
  -2   4  10       17.14       18.08      2.33 o 
  -1   4  10        0.16       -1.02      1.75 o 
   0   4  10      162.74      162.03      3.40 o 
   1   4  10       16.28       14.73      1.90 o 
   2   4  10       21.59       18.67      2.04 o 
   3   4  10      372.88      367.26      6.58 o 
   4   4  10       71.81       63.76      3.50 o 
   5   4  10      113.10       93.85      3.94 o 
   6   4  10       31.81       25.96      2.63 o 
   7   4  10       39.12       48.57      3.06 o 
   8   4  10        0.31        0.87      2.04 o 
  -4   5  10        9.60       13.42      2.62 o 
  -3   5  10        0.00       -2.04      2.04 o 
  -2   5  10        0.77        1.60      1.75 o 
  -1   5  10        7.16        7.58      2.04 o 
   0   5  10       12.91       11.79      1.34 o 
   1   5  10        5.67        4.96      1.90 o 
   2   5  10       92.49       92.09      4.09 o 
   3   5  10       61.06       68.13      3.21 o 
   4   5  10      359.97      354.42      6.73 o 
   5   5  10       13.04       12.25      2.19 o 
   6   5  10       25.04       20.42      2.77 o 
   7   5  10        0.01       -1.90      1.90 o 
   8   5  10        9.55       11.81      2.62 o 
  -3   6  10       21.91       21.58      2.92 o 
  -2   6  10        0.17        1.60      1.75 o 
  -1   6  10        9.13        8.46      2.33 o 
   0   6  10        9.06        7.93      1.49 o 
   1   6  10       18.51       18.96      2.33 o 
   2   6  10       39.10       36.76      3.06 o 
   3   6  10      159.52      157.26      4.96 o 
   4   6  10        5.62        6.12      2.19 o 
   5   6  10      129.53      124.22      4.67 o 
   6   6  10        5.39        2.77      1.75 o 
   7   6  10       10.02       11.96      2.33 o 
   8   6  10        1.85       -2.33      2.33 o 
  -2   7  10        9.19        9.04      2.48 o 
  -1   7  10        1.52        2.33      2.04 o 
   0   7  10       16.08       18.58      1.80 o 
   1   7  10        0.64        0.73      2.04 o 
   2   7  10       28.12       26.84      2.92 o 
   3   7  10       13.17       16.63      2.48 o 
   4   7  10        6.48        4.96      2.04 o 
   5   7  10        4.30        2.19      2.19 o 
   6   7  10       32.51       29.32      3.06 o 
   7   7  10        7.50        9.92      2.04 o 
   8   7  10       34.18       28.30      3.35 o 
  -1   8  10        0.18       -2.04      2.04 o 
   0   8  10        5.92        6.49      1.60 o 
   1   8  10       49.18       53.68      3.50 o 
   2   8  10        8.22        6.71      2.48 o 
   3   8  10       33.66       36.17      3.06 o 
   4   8  10        7.42        5.54      2.33 o 
   5   8  10       14.97       14.88      2.77 o 
   6   8  10        2.29        3.65      2.33 o 
   7   8  10       18.11       17.94      2.92 o 
   0   9  10        6.47        6.54      1.91 o 
   1   9  10        0.12       -0.15      2.04 o 
   2   9  10       36.62       34.13      3.50 o 
   3   9  10       10.56       10.35      2.48 o 
   4   9  10        1.80        1.17      2.19 o 
   5   9  10        9.33       12.54      2.33 o 
   6   9  10       29.79       30.77      3.65 o 
   7   9  10        0.00        0.15      2.48 o 
   2  10  10        2.88        2.92      2.48 o 
   3  10  10        3.40        1.46      2.33 o 
   4  10  10        2.36        5.54      2.33 o 
   5  10  10        8.37        9.62      2.77 o 
  -2  -7  11        1.26       -2.04      2.62 o 
  -1  -7  11        1.44        2.48      2.19 o 
   0  -7  11        0.79        0.66      1.44 o 
  -4  -6  11       19.33       26.83      3.06 o 
  -3  -6  11        7.43        0.29      2.33 o 
  -2  -6  11       47.61       39.53      3.50 o 
  -1  -6  11       22.96       24.65      2.77 o 
   0  -6  11       19.09       14.03      2.26 o 
   1  -6  11       26.65       27.86      3.06 o 
   2  -6  11        4.51        4.23      2.33 o 
  -5  -5  11        0.42       -2.33      2.33 o 
  -4  -5  11       28.14       29.75      3.21 o 
  -3  -5  11       16.11       22.31      2.48 o 
  -2  -5  11        1.08       -0.58      2.04 o 
  -1  -5  11       17.07       10.94      2.63 o 
   0  -5  11       25.61       34.20      1.96 o 
   1  -5  11        6.92        7.00      2.04 o 
   2  -5  11       11.26       10.06      2.33 o 
   3  -5  11        0.28        0.00      1.75 o 
   4  -5  11       16.01       14.58      2.92 o 
  -5  -4  11        6.42        7.00      2.62 o 
  -4  -4  11        0.07       -2.04      2.04 o 
  -3  -4  11       16.00       18.23      2.33 o 
  -2  -4  11       67.73       65.36      3.65 o 
  -1  -4  11       61.88       63.90      3.50 o 
   0  -4  11        0.02       -1.14      1.18 o 
   1  -4  11       62.17       64.48      3.65 o 
   2  -4  11        6.89        9.33      2.04 o 
   3  -4  11        0.00       -0.15      1.75 o 
   4  -4  11        6.57        6.12      2.33 o 
   5  -4  11       15.77       16.63      2.77 o 
  -5  -3  11        1.65       -0.29      2.19 o 
  -4  -3  11        1.42        1.46      1.90 o 
  -3  -3  11        2.07        5.25      2.19 o 
  -2  -3  11        0.24        0.44      1.75 o 
  -1  -3  11       15.03       17.50      2.19 o 
   0  -3  11       64.23       74.29      2.58 o 
   1  -3  11       36.67       35.44      2.77 o 
   2  -3  11        3.91        6.27      1.90 o 
   3  -3  11      138.93      124.52      4.82 o 
   4  -3  11       27.80       26.54      2.77 o 
   5  -3  11        0.04       -2.33      2.33 o 
  -5  -2  11        0.66        1.75      1.90 o 
  -4  -2  11       21.71       24.65      2.92 o 
  -3  -2  11       24.37       23.63      2.63 o 
  -2  -2  11        9.43        7.87      2.04 o 
  -1  -2  11      105.11      105.81      4.09 o 
   0  -2  11        7.12        7.77      1.34 o 
   1  -2  11        0.82        0.29      1.60 o 
   2  -2  11       12.89        9.19      2.04 o 
   3  -2  11       17.55       19.54      2.33 o 
   4  -2  11       31.96       36.17      2.92 o 
   5  -2  11        5.58        3.35      1.90 o 
   6  -2  11       17.93       13.27      2.92 o 
  -5  -1  11       35.69       31.65      3.35 o 
  -4  -1  11        3.25       -0.87      2.33 o 
  -3  -1  11       73.62       84.62      4.09 o 
  -2  -1  11       86.71       84.49      4.23 o 
  -1  -1  11        9.74       11.23      2.04 o 
   0  -1  11       37.19       32.16      1.86 o 
   1  -1  11      136.41      144.24      4.53 o 
   2  -1  11       22.55       27.71      2.33 o 
   3  -1  11      326.56      299.31      6.58 o 
   4  -1  11       20.48       19.98      2.48 o 
   5  -1  11       50.77       47.99      3.21 o 
   6  -1  11       22.19       19.40      2.92 o 
  -5   0  11       14.48       15.02      2.77 o 
  -4   0  11      115.48      129.31      5.11 o 
  -3   0  11       22.33       16.19      2.77 o 
  -2   0  11      115.40      123.04      4.52 o 
  -1   0  11        1.23        1.90      1.46 o 
   0   0  11      288.40      285.63      7.89 o 
   1   0  11      409.28      411.11      7.17 o 
   2   0  11        0.52        1.17      1.60 o 
   3   0  11      263.61      249.19      5.99 o 
   4   0  11       33.95       26.40      2.63 o 
   5   0  11       25.15       29.90      2.77 o 
   6   0  11       20.61       16.77      2.63 o 
   7   0  11       31.45       36.03      3.35 o 
  -5   1  11       10.41       13.85      2.62 o 
  -4   1  11       34.57       36.76      3.21 o 
  -3   1  11      100.87      105.95      4.67 o 
  -2   1  11        4.84        4.96      1.90 o 
  -1   1  11       26.32       24.36      2.48 o 
   0   1  11       18.89       17.85      1.60 o 
   1   1  11        1.83        2.77      1.60 o 
   2   1  11      125.29      127.44      4.23 o 
   3   1  11      137.41      137.96      4.53 o 
   4   1  11        0.43       -0.87      1.60 o 
   5   1  11        3.74        4.37      1.75 o 
   6   1  11       19.76       15.17      2.63 o 
   7   1  11       18.57       21.29      2.63 o 
  -5   2  11        3.30        9.92      2.19 o 
  -4   2  11       16.77       20.85      3.06 o 
  -3   2  11       11.76        7.73      2.48 o 
  -2   2  11        3.72        4.67      2.19 o 
  -1   2  11       96.45       97.92      3.94 o 
   0   2  11      647.26      672.44      6.48 o 
   1   2  11      157.32      147.92      4.67 o 
   2   2  11       12.81        9.19      1.75 o 
   3   2  11       13.69       16.63      2.19 o 
   4   2  11        4.17        3.94      1.75 o 
   5   2  11        0.09       -2.04      2.04 o 
   6   2  11       59.07       60.10      3.65 o 
   7   2  11       32.05       36.32      3.35 o 
   8   2  11       30.88       32.52      3.21 o 
  -4   3  11        1.02       -0.44      2.33 o 
  -3   3  11        4.54        8.31      2.19 o 
  -2   3  11        6.97        6.71      2.04 o 
  -1   3  11       13.87       12.10      2.19 o 
   0   3  11      183.06      195.00      5.84 o 
   1   3  11      300.22      289.63      6.29 o 
   2   3  11        1.38        0.15      1.60 o 
   3   3  11      205.13      206.41      5.40 o 
   4   3  11      148.27      137.53      4.53 o 
   5   3  11       73.93       73.24      3.65 o 
   6   3  11       20.23       23.92      2.63 o 
   7   3  11        7.84        6.56      2.19 o 
   8   3  11        0.01       -1.46      2.19 o 
  -4   4  11       20.66       23.04      3.06 o 
  -3   4  11        1.40        2.62      2.04 o 
  -2   4  11        2.68        4.96      2.19 o 
  -1   4  11      128.35      141.88      5.11 o 
   0   4  11       41.78       45.37      2.16 o 
   1   4  11       10.34       12.54      2.04 o 
   2   4  11       22.58       25.23      2.48 o 
   3   4  11       37.40       37.63      2.77 o 
   4   4  11        5.51        6.56      1.90 o 
   5   4  11       68.81       72.66      3.79 o 
   6   4  11        8.71       10.94      2.33 o 
   7   4  11        8.71        7.58      2.33 o 
   8   4  11       47.53       50.18      3.79 o 
  -3   5  11        0.00       -2.04      2.04 o 
  -2   5  11       19.76       22.61      2.92 o 
  -1   5  11        1.26        0.73      2.19 o 
   0   5  11       62.38       63.51      2.63 o 
   1   5  11      201.43      195.87      5.70 o 
   2   5  11        0.12        0.00      1.75 o 
   3   5  11       58.46       55.44      3.36 o 
   4   5  11      149.93      135.92      4.82 o 
   5   5  11      156.51      150.67      5.26 o 
   6   5  11        2.29        2.04      1.90 o 
   7   5  11       27.82       28.15      3.06 o 
   8   5  11        8.74        4.23      2.48 o 
  -2   6  11        1.11        2.62      2.48 o 
  -1   6  11       17.30       12.54      2.92 o 
   0   6  11        1.67        1.61      4.08 o 
   1   6  11        8.96        8.60      2.33 o 
   2   6  11       95.32       94.13      4.38 o 
   3   6  11       61.70       59.23      3.65 o 
   4   6  11       80.89       76.60      4.09 o 
   5   6  11       11.94       13.85      2.04 o 
   6   6  11        8.41        9.92      2.19 o 
   7   6  11        1.12       -1.90      1.90 o 
  -1   7  11        3.55        7.15      2.19 o 
   0   7  11        0.55        1.34      3.72 o 
   1   7  11       49.33       54.85      3.65 o 
   2   7  11       23.20       28.00      2.92 o 
   3   7  11      149.07      158.69      5.55 o 
   4   7  11        1.53        2.62      2.33 o 
   5   7  11       23.48       28.15      2.92 o 
   6   7  11        2.51        2.33      2.04 o 
   7   7  11       18.62       17.35      2.92 o 
   0   8  11        2.21        1.57      1.64 o 
   1   8  11        7.32        8.46      2.48 o 
   2   8  11       22.74       18.67      3.21 o 
   3   8  11        0.56        2.04      2.33 o 
   4   8  11       25.14       29.31      2.77 o 
   5   8  11        0.05       -0.87      2.04 o 
   6   8  11        3.89        2.48      2.33 o 
   7   8  11        5.69        9.77      2.62 o 
   1   9  11        9.79        7.87      3.06 o 
   2   9  11        0.39        1.60      2.62 o 
   3   9  11        6.10        5.83      2.77 o 
   4   9  11        3.14       -2.19      2.77 o 
   5   9  11       10.60       14.73      2.48 o 
  -2  -6  12        6.41        4.08      2.33 o 
  -1  -6  12        0.90        4.08      2.04 o 
   0  -6  12       15.98       16.63      2.22 o 
  -3  -5  12        1.02       -0.29      2.48 o 
  -2  -5  12        0.94        3.35      2.04 o 
  -1  -5  12        1.34        3.21      1.90 o 
   0  -5  12        4.51        5.69      1.55 o 
   1  -5  12       24.69       18.81      3.21 o 
   2  -5  12       23.18       32.09      3.06 o 
  -4  -4  12        7.25        7.29      2.48 o 
  -3  -4  12       47.74       47.84      3.50 o 
  -2  -4  12       24.75       26.11      2.92 o 
  -1  -4  12       35.08       36.03      2.92 o 
   0  -4  12       47.37       47.41      2.42 o 
   1  -4  12       15.37       10.65      2.48 o 
   2  -4  12        6.50        6.85      2.19 o 
   3  -4  12       99.87      106.67      4.82 o 
   4  -4  12        5.63        5.54      2.48 o 
  -4  -3  12        6.94        5.40      2.48 o 
  -3  -3  12        1.39        1.31      1.90 o 
  -2  -3  12       10.42       14.87      2.19 o 
  -1  -3  12       15.19       18.52      2.77 o 
   0  -3  12        4.89        4.54      1.33 o 
   1  -3  12       13.96       15.75      2.19 o 
   2  -3  12        0.58       -0.58      1.90 o 
   3  -3  12       38.85       40.69      3.21 o 
   4  -3  12       15.40       15.17      2.77 o 
  -4  -2  12        7.99       12.69      2.33 o 
  -3  -2  12       65.57       63.17      3.94 o 
  -2  -2  12       64.98       68.86      3.79 o 
  -1  -2  12        4.53        3.79      2.04 o 
   0  -2  12      106.03      111.40      3.15 o 
   1  -2  12        9.30        6.71      1.90 o 
   2  -2  12        0.03        0.58      1.90 o 
   3  -2  12       14.01       14.73      2.48 o 
   4  -2  12       37.51       39.24      3.06 o 
   5  -2  12        1.29        2.77      2.04 o 
  -4  -1  12        0.26        0.87      2.04 o 
  -3  -1  12        0.26        0.87      2.04 o 
  -2  -1  12        0.97        1.75      2.19 o 
  -1  -1  12       21.90       23.19      2.77 o 
   0  -1  12       29.44       32.22      2.04 o 
   1  -1  12        0.86        3.94      1.90 o 
   2  -1  12      169.42      157.12      5.11 o 
   3  -1  12       31.50       33.25      2.77 o 
   4  -1  12        1.18        1.46      1.75 o 
   5  -1  12      117.13      116.46      4.96 o 
   6  -1  12        5.72        4.67      2.48 o 
  -4   0  12       16.75       22.02      2.92 o 
  -3   0  12       11.27        8.46      2.62 o 
  -2   0  12       49.77       53.83      3.21 o 
  -1   0  12       15.21       12.69      2.48 o 
   0   0  12        0.21        0.87      1.24 o 
   1   0  12       35.19       31.80      2.63 o 
   2   0  12       16.49       11.96      2.33 o 
   3   0  12       71.39       67.84      3.65 o 
   4   0  12       27.83       29.32      2.63 o 
   5   0  12       26.80       27.42      2.63 o 
   6   0  12       41.72       43.03      3.50 o 
  -4   1  12       23.01       25.38      3.21 o 
  -3   1  12       19.04       25.23      2.92 o 
  -2   1  12        0.60        2.92      1.90 o 
  -1   1  12       53.95       52.23      3.36 o 
   0   1  12       96.42       98.70      2.94 o 
   1   1  12        5.05        4.96      2.04 o 
   2   1  12      196.29      186.08      5.40 o 
   3   1  12       14.35       15.60      2.19 o 
   4   1  12       29.03       26.84      2.63 o 
   5   1  12       23.21       26.40      2.77 o 
   6   1  12       72.04       76.74      4.23 o 
   7   1  12       16.83       14.44      3.06 o 
  -4   2  12        2.26       -2.62      2.62 o 
  -3   2  12       38.56       44.05      3.35 o 
  -2   2  12        0.87        0.87      1.90 o 
  -1   2  12      118.96      116.77      4.82 o 
   0   2  12      149.00      147.41      3.56 o 
   1   2  12        3.71        3.50      1.75 o 
   2   2  12      127.38      126.85      4.53 o 
   3   2  12       58.69       51.94      3.21 o 
   4   2  12       19.49       25.38      2.48 o 
   5   2  12       10.66       12.25      2.33 o 
   6   2  12       72.80       67.26      3.94 o 
   7   2  12        8.44        7.73      2.33 o 
  -3   3  12        1.92        1.46      2.19 o 
  -2   3  12        0.85       -1.02      2.19 o 
  -1   3  12        0.47        3.79      2.04 o 
   0   3  12        0.21        1.42      1.33 o 
   1   3  12       39.92       43.03      2.92 o 
   2   3  12       96.95       88.73      3.94 o 
   3   3  12        0.52        1.02      1.75 o 
   4   3  12       13.22       13.56      2.19 o 
   5   3  12       32.41       31.65      2.92 o 
   6   3  12       40.99       38.22      3.35 o 
   7   3  12        2.30        4.67      2.19 o 
  -3   4  12        0.58       -0.87      2.33 o 
  -2   4  12       21.29       26.98      3.21 o 
  -1   4  12      221.76      231.81      6.72 o 
   0   4  12       66.63       65.88      2.73 o 
   1   4  12        5.51        7.00      2.04 o 
   2   4  12        6.46        6.71      2.04 o 
   3   4  12        8.72        8.46      2.04 o 
   4   4  12        4.59        2.62      1.75 o 
   5   4  12       31.42       35.44      3.06 o 
   6   4  12       34.48       37.63      3.21 o 
   7   4  12       26.08       24.06      3.06 o 
  -2   5  12        2.27        6.27      2.33 o 
  -1   5  12       58.97       67.25      4.08 o 
   0   5  12      104.22      114.99      3.46 o 
   1   5  12        1.11       -1.31      2.19 o 
   2   5  12      144.36      149.93      5.11 o 
   3   5  12      110.23      110.48      4.52 o 
   4   5  12       30.29       27.71      2.92 o 
   5   5  12       31.69       39.09      3.21 o 
   6   5  12       15.86       17.21      2.48 o 
   7   5  12        0.43       -1.75      2.33 o 
  -1   6  12       19.86       20.56      3.35 o 
   0   6  12        0.11        1.56      1.60 o 
   1   6  12        1.81        4.67      2.04 o 
   2   6  12        1.01        2.62      1.90 o 
   3   6  12       13.42       14.73      2.62 o 
   4   6  12       21.68       25.08      2.92 o 
   5   6  12        4.50        6.42      2.19 o 
   6   6  12        3.67        6.27      2.19 o 
   7   6  12       24.31       32.52      2.92 o 
   0   7  12       43.87       49.92      3.14 o 
   1   7  12        4.54        8.60      2.62 o 
   2   7  12       38.58       49.01      3.35 o 
   3   7  12       66.48       61.57      3.94 o 
   4   7  12       40.89       36.61      3.50 o 
   5   7  12        6.61        9.19      2.19 o 
   6   7  12       22.30       20.71      2.92 o 
   1   8  12       19.55       26.54      3.21 o 
   2   8  12        7.63        5.83      2.62 o 
   3   8  12       13.56       17.21      2.62 o 
   4   8  12        3.07        3.06      2.48 o 
   5   8  12       10.53        7.29      2.77 o 
  -2  -4  13        2.17        7.58      2.04 o 
  -1  -4  13       24.67       25.81      3.21 o 
   0  -4  13       21.37       27.49      2.11 o 
   1  -4  13       61.27       71.63      4.23 o 
   2  -4  13       94.34       92.66      4.82 o 
  -3  -3  13        0.00       -1.75      2.33 o 
  -2  -3  13        1.82        3.06      1.90 o 
  -1  -3  13        9.65       12.83      2.48 o 
   0  -3  13       21.93       24.50      2.01 o 
   1  -3  13       27.80       35.59      3.06 o 
   2  -3  13        0.01        0.44      2.04 o 
   3  -3  13       29.86       28.59      3.21 o 
  -3  -2  13        6.93        9.77      2.04 o 
  -2  -2  13       12.19       12.25      2.33 o 
  -1  -2  13       50.13       51.78      3.50 o 
   0  -2  13        5.56        3.06      1.55 o 
   1  -2  13       16.65       11.08      2.77 o 
   2  -2  13      155.08      158.69      5.55 o 
   3  -2  13        1.76        2.19      2.19 o 
   4  -2  13       28.78       24.50      2.92 o 
  -3  -1  13        3.08        4.81      2.04 o 
  -2  -1  13       18.82       19.83      2.63 o 
  -1  -1  13       13.80       15.75      2.48 o 
   0  -1  13        9.50        7.72      1.49 o 
   1  -1  13       10.81       15.60      2.19 o 
   2  -1  13       82.89       80.54      4.09 o 
   3  -1  13       27.78       29.02      2.92 o 
   4  -1  13       61.01       52.52      3.79 o 
   5  -1  13        3.32        5.98      2.48 o 
  -3   0  13       17.45       17.65      3.06 o 
  -2   0  13       12.67       18.23      2.62 o 
  -1   0  13       56.09       62.73      3.79 o 
   0   0  13        0.03        1.80      1.18 o 
   1   0  13        0.10       -0.44      2.04 o 
   2   0  13        4.09        5.83      2.04 o 
   3   0  13       27.76       32.67      2.77 o 
   4   0  13        3.14        5.69      2.19 o 
   5   0  13       50.16       46.97      3.65 o 
  -3   1  13        1.13        5.25      2.19 o 
  -2   1  13       12.12       16.33      2.77 o 
  -1   1  13       11.51       11.96      2.48 o 
   0   1  13        6.18        6.87      1.55 o 
   1   1  13      161.67      167.46      5.40 o 
   2   1  13       27.38       22.02      2.77 o 
   3   1  13        5.66        5.83      2.04 o 
   4   1  13      165.82      191.41      5.84 o 
   5   1  13        7.04        6.85      2.62 o 
   6   1  13       84.27       88.27      4.81 o 
  -3   2  13        9.08       12.40      2.48 o 
  -2   2  13        4.18        1.31      2.19 o 
  -1   2  13        0.38       -2.33      2.33 o 
   0   2  13       27.33       28.38      1.96 o 
   1   2  13       12.43       11.52      2.33 o 
   2   2  13       42.65       45.36      3.35 o 
   3   2  13       20.69       24.36      2.63 o 
   4   2  13       23.20       25.38      3.06 o 
   5   2  13       36.42       40.26      3.21 o 
   6   2  13        9.55        3.21      2.33 o 
  -2   3  13       32.93       39.09      3.35 o 
  -1   3  13       47.99       53.83      3.65 o 
   0   3  13        5.82        7.51      4.08 o 
   1   3  13       92.46      101.56      4.38 o 
   2   3  13        4.22        6.71      1.90 o 
   3   3  13       28.36       31.80      2.77 o 
   4   3  13       37.22       39.67      3.06 o 
   5   3  13       69.07       84.33      4.23 o 
   6   3  13       38.66       45.22      3.50 o 
  -2   4  13       45.54       52.80      4.08 o 
  -1   4  13       41.24       38.65      3.35 o 
   0   4  13       10.85       13.46      1.80 o 
   1   4  13       53.47       66.67      3.79 o 
   2   4  13       18.56       16.92      2.48 o 
   3   4  13       10.50       14.44      2.19 o 
   4   4  13       16.18       11.67      2.77 o 
   5   4  13       39.92       40.11      3.35 o 
   6   4  13        5.01        5.98      2.19 o 
  -1   5  13        0.34        3.21      2.62 o 
   0   5  13       17.11       18.87      2.06 o 
   1   5  13       31.35       34.13      3.21 o 
   2   5  13        1.87       -0.29      2.04 o 
   3   5  13        1.05       -0.15      1.90 o 
   4   5  13       21.49       23.04      2.92 o 
   5   5  13       14.08       16.19      2.48 o 
   6   5  13        0.28       -0.15      2.19 o 
   0   6  13        9.70       15.98      3.21 o 
   1   6  13        9.70       10.35      2.62 o 
   2   6  13        3.67        1.46      2.33 o 
   3   6  13        0.15       -2.19      2.19 o 
   4   6  13       20.95       30.04      3.06 o 
   5   6  13       21.57       26.11      2.63 o 
   6   6  13       24.96       27.56      3.06 o 
   1   7  13       28.52       34.71      3.50 o 
   2   7  13       24.81       27.27      3.06 o 
   3   7  13        8.84        5.69      2.62 o 
   4   7  13        6.21        9.48      2.48 o 
   5   7  13        3.59        3.79      2.33 o 
   0  -3  14       42.58       50.68      2.73 o 
   1  -3  14       11.30       12.40      3.06 o 
  -1  -2  14       14.86       14.88      3.06 o 
   0  -2  14       59.60       82.01      3.79 o 
   1  -2  14       97.56       98.93      5.11 o 
   2  -2  14        9.69        9.04      2.77 o 
   3  -2  14        2.32        2.04      2.19 o 
  -2  -1  14        4.54        5.69      2.62 o 
  -1  -1  14       25.83       39.09      3.35 o 
   0  -1  14       34.67       37.12      2.42 o 
   1  -1  14        0.05        1.90      1.90 o 
   2  -1  14       49.26       60.83      3.79 o 
   3  -1  14       16.71       21.88      2.77 o 
  -2   0  14       18.53       22.90      2.92 o 
  -1   0  14        0.93       -0.87      2.19 o 
   0   0  14        4.08        4.96      1.55 o 
   1   0  14       81.19       94.84      4.52 o 
   2   0  14        0.77        3.06      1.90 o 
   3   0  14       13.22        9.77      2.48 o 
   4   0  14        7.57        8.46      2.33 o 
  -2   1  14        2.47        6.42      2.19 o 
  -1   1  14       13.00       15.17      2.77 o 
   0   1  14       11.04       11.67      3.57 o 
   1   1  14       34.45       34.57      3.06 o 
   2   1  14       47.33       47.84      3.50 o 
   3   1  14       58.71       58.94      3.79 o 
   4   1  14        0.08       -2.04      2.04 o 
   5   1  14       12.04        9.19      2.62 o 
  -1   2  14        0.67        0.58      2.19 o 
   0   2  14        0.84        2.26      1.44 o 
   1   2  14        1.42        3.35      2.04 o 
   2   2  14       37.73       40.69      3.21 o 
   3   2  14       10.90        9.62      2.62 o 
   4   2  14       53.15       57.91      3.79 o 
   5   2  14       11.87       16.62      2.48 o 
  -1   3  14        3.07        5.69      2.33 o 
   0   3  14       43.82       43.07      2.58 o 
   1   3  14        4.35        5.69      2.04 o 
   2   3  14        2.81        8.31      2.04 o 
   3   3  14       77.29       88.27      4.38 o 
   4   3  14        0.59        1.46      2.19 o 
   5   3  14       82.95       84.48      4.81 o 
   0   4  14        1.63       -1.55      1.55 o 
   1   4  14       35.21       40.40      3.50 o 
   2   4  14       18.14       15.75      2.92 o 
   3   4  14        8.85       14.15      2.62 o 
   4   4  14       36.21       40.55      3.21 o 
   5   4  14       15.84       20.56      2.77 o 
   1   5  14        1.23       -1.60      2.19 o 
   2   5  14        4.42        4.81      2.19 o 
   3   5  14       10.30        7.15      2.77 o 
   4   5  14       28.76       39.82      3.35 o 
   2   6  14        3.29        8.75      2.33 o 
   3   6  14        1.90        1.02      2.33 o 
   1   0  15        9.79       13.27      2.62 o 
   1   1  15       28.70       31.79      3.21 o 
   2   1  15        8.84       10.35      2.48 o 
   1   2  15        1.59        0.29      2.19 o 
   2   2  15        6.75        3.79      2.33 o 
   3   2  15       12.40       19.10      2.62 o 
   2   3  15       27.45       32.96      3.21 o 
                                                 
